# Supplementary material for: Disease-specific regulation of gene expression in a comparative analysis of juvenile idiopathic arthritis and inflammatory bowel disease
Source: Genome Med. 2018 Jun 27;10:48. doi: 10.1186/s13073-018-0558-x (PMC6020373; doi:10.1186/s13073-018-0558-x)
Supplement: Supplementary file 2 — Table S1. List of genes included in transcriptional risk scores. Table S2. List of differentially expressed genes. Table S3. BTM across disease sub-types. Table S4. List of disease-by-eQTL interactions. Table S5. Colocalization analysis. (XLSX 329 kb) [file 13073_2018_558_MOESM2_ESM.xlsx]

## Sheet: Table S1
Table S1. List of genes included in Transcriptional Risk Scores
A. RA-TRS (transcriptional risk score based on rheumatoid arthritis GWAS)																						B. IBD-TRS (transcriptional risk score based on IBD GWAS, adapted from Supp. Table 4 in Marigorta et al. Nat Gen, 2017)
GWAS information (Okada et al. Nat Gen, 2014)									Target Gene	eQTL activity at GWAS SNP (eQTLbloodbrowser)					eQTL activity at SNP in LD with GWAS SNP							GWAS information Liu et al. Nat Gen, 2015)									Target Gene	eQTL activity at GWAS SNP (eQTLbloodbrowser)					eQTL activity at SNP in LD with GWAS SNP
GWAS_SNP	chr	poshg19	A1	A2	A1_FreqCase	A1_FreqCtrl	OR	Pvalue	Target Gene	GWAS_SNP_eQTL_effect	GWAS_SNP_eQTL_effect_all	GWAS_SNP_eQTL_effect_effall	GWAS_SNP_eQTL_effect_effdir_zscore	GWAS_SNP_eQTL_effect_pval	GWAS_SNP_inLD_eQTL_effect	GWAS_SNP_inLD_eQTL_all	GWAS_SNP_inLD_eQTL_effall	GWAS_SNP_inLD_eQTL_effdir_zscore	GWAS_SNP_inLD_eQTL_pval	Inferred Direction of Risk		GWAS_SNP	chr	poshg19	A1	A2	A1_FreqCase	A1_FreqCtrl	OR	Pvalue	Target Gene	GWAS_SNP_eQTL_effect	GWAS_SNP_eQTL_effect_all	GWAS_SNP_eQTL_effect_effall	GWAS_SNP_eQTL_effect_effdir_zscore	GWAS_SNP_eQTL_effect_pval	GWAS_SNP_inLD_eQTL_effect	GWAS_SNP_inLD_eQTL_all	GWAS_SNP_inLD_eQTL_effall	GWAS_SNP_inLD_eQTL_effdir_zscore	GWAS_SNP_inLD_eQTL_pval	Inferred Direction of Risk
rs28411352	1	38278579	T	C	0.27	0.24	1.12	3.6e-12	INPP5B	-	-	-	-	-	rs2306627	T/C	T	9.84171	7.45e-23	High Expr		rs12103	1	1247494	A	G	-	-	1.09	1.06e-05	TNFRSF18	-	-	-	-	-	rs12142199	G/A	G	-9.44987	3.39e-21	Low Expr
rs2476601	1	114377568	A	G	0.16	0.1	1.81	1e-149	PTPN22	rs2476601	G/A	A	6.2813	3.36e-10	-	-	-	-	-	High Expr		rs12103	1	1247494	A	G	-	-	1.09	1.06e-05	B3GALT6	-	-	-	-	-	rs12142199	G/A	G	-13.1992	8.89e-40	Low Expr
rs2228145	1	154426970	A	C	0.62	0.6	1.08	3.5e-09	IL6R	-	-	-	-	-	rs4537545	T/C	T	-11.2623	2.02e-29	High Expr		rs12103	1	1247494	A	G	-	-	1.09	1.06e-05	SSU72	-	-	-	-	-	rs12142199	G/A	G	8.56198	1.11e-17	High Expr
rs2317230	1	157674997	T	G	0.44	0.42	1.08	2.1e-08	FCRL3	-	-	-	-	-	rs2210913	C/T	T	35.5968	9.81e-198	High Expr		rs4845604	1	151801680	A	G	-	-	0.88	1.62e-05	THEM4	rs4845604	G/A	A	6.66708	2.61e-11	-	-	-	-	-	Low Expr
rs72717009	1	161405053	T	C	0.11	0.1	1.13	2.3e-07	FCGR2B	-	-	-	-	-	rs7529225	G/A	A	21.835	1.08e-105	High Expr		rs4656958	1	160856964	A	G	-	-	0.93	3.67e-06	LY9	-	-	-	-	-	rs2184069	G/C	G	10.2783	8.84e-25	Low Expr
rs34695944	2	61124850	T	C	0.69	0.73	0.89	2.6e-13	REL	-	-	-	-	-	rs13017599	G/A	A	3.83873	0.000124	High Expr		rs4656958	1	160856964	A	G	-	-	0.93	3.67e-06	CD244	-	-	-	-	-	rs4656945	T/C	C	8.98882	2.5e-19	Low Expr
rs1980422	2	204610396	T	C	0.79	0.81	0.89	6.4e-12	CD28	rs1980422	T/C	C	-8.59523	8.31e-18	-	-	-	-	-	Low Expr		rs1801274	1	161479745	G	A	-	-	0.88	2.66e-13	FCGR2B	rs1801274	A/G	G	-11.1057	1.18e-28	-	-	-	-	-	High Expr
rs73081554	3	58302935	T	C	0.08	0.07	1.18	4.6e-08	PDHB	-	-	-	-	-	rs6772228	T/A	A	-11.5948	4.39e-31	Low Expr		rs10185424	2	102662888	A	C	-	-	1.09	5.81e-09	IL1R2	rs10185424	T/G	T	-8.27358	1.3e-16	-	-	-	-	-	Low Expr
rs2561477	5	102608924	A	G	0.29	0.31	0.92	1.9e-09	PAM	rs2561477	G/A	A	22.5981	4.53e-113	-	-	-	-	-	Low Expr		rs2382817	2	219151218	A	C	-	-	1.08	3.73e-07	SLC11A1	rs2382817	C/A	A	14.6844	8.14e-49	-	-	-	-	-	High Expr
rs657075	5	131430118	A	G	0.17	0.17	1.09	1.1e-06	ACSL6	rs657075	G/A	A	6.94313	3.84e-12	-	-	-	-	-	High Expr		rs9868809	3	48681053	A	G	-	-	1.15	5.53e-11	NCKIPSD	rs9868809	C/T	T	-7.08915	1.35e-12	-	-	-	-	-	Low Expr
rs2451258	6	159506600	T	C	0.75	0.74	1.11	2e-10	RSPH3	rs2451258	T/C	C	-3.9641	7.37e-05	-	-	-	-	-	High Expr		rs3197999	3	49721532	A	G	-	-	1.18	2.41e-21	USP4	-	-	-	-	-	rs1800668	G/A	A	12.8101	1.44e-37	High Expr
rs1571878	6	167540842	T	C	0.51	0.55	0.86	6.1e-30	RNASET2	rs1571878	C/T	C	-37.2071	9.81e-198	-	-	-	-	-	Low Expr		rs2930047	5	10695526	G	A	-	-	1.08	0.000121	DAP	rs2930047	T/C	C	-16.4795	5.16e-61	-	-	-	-	-	Low Expr
rs2736337	8	11341880	T	C	0.62	0.63	0.9	4.8e-12	BLK	-	-	-	-	-	rs998683	G/A	A	-23.3474	1.47e-120	Low Expr		rs1363907	5	96252803	A	G	-	-	1.08	1.88e-07	LNPEP	rs1363907	G/A	A	15.5201	2.54e-54	-	-	-	-	-	High Expr
rs10985070	9	123636121	A	C	0.52	0.54	0.92	2.1e-09	TRAF1	rs10985070	C/A	C	-17.9612	3.94e-72	-	-	-	-	-	Low Expr		rs11743851	5	130613600	G	A	-	-	1.11	4.3e-07	CDC42SE2	rs11743851	T/C	C	9.7232	2.4e-22	-	-	-	-	-	High Expr
rs2671692	10	50097819	A	G	0.57	0.53	1.08	8.8e-08	WDFY4	rs2671692	G/A	G	5.93217	2.99e-09	-	-	-	-	-	Low Expr		rs17622378	5	131778452	G	A	-	-	1.15	1.3e-15	SLC22A4	rs17622378	A/G	G	-23.9403	1.17e-126	-	-	-	-	-	Low Expr
rs968567	11	61595564	T	C	0.16	0.18	0.9	7.3e-07	FADS1	rs968567	T/C	T	16.5909	8.12e-62	-	-	-	-	-	Low Expr		rs17622378	5	131778452	G	A	-	-	1.15	1.3e-15	SLC22A5	rs17622378	A/G	G	-27.0432	4.59e-161	-	-	-	-	-	Low Expr
rs10774624	12	111833788	A	G	0.49	0.51	0.92	2.3e-07	SH2B3	-	-	-	-	-	rs4766578	T/A	T	9.15156	5.62e-20	High Expr		rs17622378	5	131778452	G	A	-	-	1.15	1.3e-15	IRF1	rs17622378	A/G	G	5.55724	2.74e-08	-	-	-	-	-	High Expr
rs4780401	16	11839326	T	G	0.57	0.56	1.07	5.5e-07	TXNDC11	-	-	-	-	-	rs8058003	T/C	C	6.03483	1.59e-09	Low Expr		rs9313808	5	158820844	A	G	-	-	0.87	9.95e-13	RNF145	rs9313808	G/A	A	-6.68576	2.3e-11	-	-	-	-	-	High Expr
rs1877030	17	37740161	T	C	0.15	0.16	0.9	2.7e-08	IKZF3	rs1877030	C/T	T	-8.59855	8.08e-18	-	-	-	-	-	High Expr		rs4976646	5	176788570	G	A	-	-	1.08	0.000384	RGS14	rs4976646	T/C	C	5.22066	1.78e-07	-	-	-	-	-	High Expr
rs2469434	18	67544046	T	C	0.59	0.6	0.94	5.5e-06	CD226	-	-	-	-	-	rs763362	G/A	G	-12.1903	3.51e-34	Low Expr		rs17057051	8	27227554	G	A	-	-	0.94	0.000852	PTK2B	rs17057051	A/G	G	12.5627	3.39e-36	-	-	-	-	-	Low Expr
rs4239702	20	44749251	T	C	0.28	0.31	0.89	9e-15	CD40	rs4239702	T/C	T	-12.2737	1.26e-34	-	-	-	-	-	High Expr		rs4246905	9	117553249	A	G	-	-	0.88	1.42e-16	TNFSF8	rs4246905	C/T	T	12.6268	1.5e-36	-	-	-	-	-	Low Expr
rs1893592	21	43855067	A	C	0.74	0.73	1.11	3.7e-12	UBASH3A	rs1893592	C/A	C	20.3343	6.41e-92	-	-	-	-	-	Low Expr		rs10781499	9	139266405	A	G	-	-	1.17	4.16e-25	CARD9	rs10781499	G/A	A	38.8328	9.81e-198	-	-	-	-	-	High Expr
rs909685	22	39747671	A	T	0.46	0.46	1.12	6.3e-14	SYNGR1	rs909685	T/A	A	25.2544	1.02e-140	-	-	-	-	-	Low Expr		rs10781499	9	139266405	A	G	-	-	1.17	4.16e-25	SNAPC4	-	-	-	-	-	rs10781518	G/A	G	-4.15404	3.27e-05	Low Expr
																						rs10781499	9	139266405	A	G	-	-	1.17	4.16e-25	SDCCAG3	rs10781499	G/A	A	-13.972	2.32e-44	-	-	-	-	-	Low Expr
																						rs10781499	9	139266405	A	G	-	-	1.17	4.16e-25	INPP5E	rs10781499	G/A	A	-34.4404	9.81e-198	-	-	-	-	-	Low Expr
																						rs11230563	11	60776209	A	G	-	-	0.92	2.79e-06	SLC15A3	rs11230563	T/C	T	5.035	4.78e-07	-	-	-	-	-	Low Expr
																						rs559928	11	64150370	A	G	-	-	0.91	3.13e-05	RPS6KA4	rs559928	C/T	T	9.0916	9.78e-20	-	-	-	-	-	Low Expr
																						rs8005161	14	88472595	A	G	-	-	1.15	3.89e-07	GALC	rs8005161	C/T	T	-8.88391	6.46e-19	-	-	-	-	-	Low Expr
																						rs26528	16	28517709	G	A	-	-	1.1	1.5e-09	SBK1	-	-	-	-	-	rs4788084	T/C	T	-8.31419	9.25e-17	Low Expr
																						rs26528	16	28517709	G	A	-	-	1.1	1.5e-09	CCDC101	-	-	-	-	-	rs4788084	T/C	T	-16.0932	2.86e-58	Low Expr
																						rs727088	18	67530439	G	A	-	-	1.06	0.00926	CD226	rs727088	G/A	G	-14.3564	9.74e-47	-	-	-	-	-	Low Expr
																						rs12720356	19	10469975	C	A	-	-	1.16	6.52e-11	ICAM4	rs12720356	A/C	C	7.4469	9.56e-14	-	-	-	-	-	High Expr
																						rs12720356	19	10469975	C	A	-	-	1.16	6.52e-11	TYK2	rs12720356	A/C	C	4.74584	2.08e-06	-	-	-	-	-	High Expr
																						rs11879191	19	10512911	A	G	-	-	0.89	5.19e-07	ICAM3	rs11879191	G/A	A	-6.73058	1.69e-11	-	-	-	-	-	High Expr
																						rs913678	20	48955424	G	A	-	-	0.93	7.51e-06	CEBPB	rs913678	T/C	C	-8.59201	8.55e-18	-	-	-	-	-	High Expr
																						rs6062504	20	62348907	A	G	-	-	0.9	3.42e-15	ZGPAT	-	-	-	-	-	rs6062509	T/G	G	-15.0004	7.3e-51	High Expr
																						rs6062504	20	62348907	A	G	-	-	0.9	3.42e-15	LIME1	-	-	-	-	-	rs6011066	A/G	G	23.1274	2.47e-118	Low Expr
																						rs2413583	22	39659773	A	G	-	-	0.84	1.6e-12	PDGFB	rs2413583	C/T	T	-4.79531	1.63e-06	-	-	-	-	-	High Expr
																						rs12627970	22	39721745	G	A	-	-	1.12	4.09e-07	SYNGR1	rs12627970	A/G	G	21.4985	1.61e-102	-	-	-	-	-	High Expr

## Sheet: Table S2
Table S2. List of top 10 differentially expressed genes for various comparisons
Control v. Oligoarticular JIA							Control v. Polyarticular JIA							Control v. Systemic JIA							IBD v. Oligoarticular JIA							IBD v. Polyarticular JIA							IBD v. Systemic JIA
Upregulated in Control			Upregulated in Oligoarticular JIA				Upregulated in Control			Upregulated in Oligoarticular JIA				Upregulated in Control			Upregulated in Systemic JIA				Upregulated in IBD			Upregulated in Oligoarticular JIA				Upregulated in IBD			Upregulated in Polyarticular JIA				Upregulated in IBD			Upregulated in Systemic JIA
Gene	logFC	P-value	Gene	logFC	P-value		Gene	logFC	P-value	Gene	logFC	P-value		Gene	logFC	P-value	Gene	logFC	P-value		Gene	logFC	P-value	Gene	logFC	P-value		Gene	logFC	P-value	Gene	logFC	P-value		Gene	logFC	P-value	Gene	logFC	P-value
VPS26B	0.207466	0.000261558	CHRM3AS2	-1.00232	1.05e-05		BZRAP1	1.02746	1.99e-08	SLC25A16	-0.378621	1.38e-05		SCART1	1.99706	6.16e-11	NFKBIZNXPE3	-0.829297	2.22e-09		GYG1	1.46285	8.28e-17	QSOX2	-0.558679	1.11e-17		CD177	4.55726	1.73e-15	PRPF3	-0.321965	3.14e-14		ALDH1A1	0.903418	1.07e-09	ZC3H12A	-0.929686	2.63e-18
COPS7A	0.224183	0.000268907	IL6ST	-0.591865	0.000160758		ERBB2	1.00514	1.56e-07	ELOVL7	-1.14234	1.56e-05		LTK	1.58507	4.28e-10	NBN	-1.0889	1.46e-08		PSENEN	0.611752	5.56e-16	TTC39B	-0.677221	2.92e-16		GYG1	1.29406	2.55e-14	ZMAT1	-0.62053	3e-13		C9orf47S1PR3	0.681385	1.69e-07	TNFAIP3	-0.8204	1.71e-14
HENMT1	0.274746	0.000353842	LINC01003	-0.553696	0.00030718		PLEKHF1	1.04689	2.01e-07	PCYT1B	-0.971862	4.47e-05		DLG5	1.41255	7.33e-10	MIR6502IRAK3	-1.95209	4.76e-08		CST7	1.5405	1.13e-15	NKD1	-1.08939	4.25e-16		MCEMP1	2.00793	1.93e-13	NPIPB3	-0.65889	5.23e-13		CEBPA	0.599317	4.19e-07	GHRL	-1.06461	1.76e-10
SIRT2	0.276479	2.92e-05	SVIP	-0.50999	0.000133223		NKG7	1.10449	2.37e-07	PLA2G12A	-0.523282	6.7e-05		BZRAP1	1.24092	8.33e-10	TNIP1	-0.908703	2.94e-07		MMP8	3.94463	1.19e-15	CTC1	-0.441449	7.66e-16		MMP8	3.39614	2.39e-13	DDX26B	-0.420924	5.61e-13		CRTAP	0.398587	5.51e-07	NFKB2	-0.561834	3.67e-10
PIAS3	0.279466	4.37e-05	PDK1	-0.462328	3.05e-06		ARVCF	1.1699	2.67e-07	PRRG4	-1.0844	6.76e-05		PCDHGB1PCDHGA1PCDHGC5PCDHGA2PCDHGC4PCDHGA11PCDHGA10PCDHGA9PCDHGA8PCDHGB6PCDHGB4PCDHGA4PCDHGB2PCDHGA6PCDHGA3PCDHGB7PCDHGC3PCDHGA5PCDHGB5PCDHGA7PCDHGB3PCDHGA12	1.39484	2.21e-09	GK	-1.58517	3.12e-07		TIMP1	0.869208	1.82e-15	DNHD1	-0.732842	1.91e-15		LRPAP1	0.569229	5e-13	PROX2	-0.566513	1.43e-12		CPVL	0.649382	5.83e-07	TTC21A	-0.978915	1.3e-09
FAM50A	0.280155	0.000233558	ZNF518B	-0.314176	0.000158055		COL6A2	1.27442	2.71e-07	SH3BGRL2	-0.947152	9.03e-05		COLQ	1.16339	5.25e-09	CD274	-2.37056	6.51e-07		TXN	0.997681	2.92e-15	CFAP44	-0.688299	5.61e-15		SEPHS2	0.344134	2.6e-12	CFAP44	-0.61091	1.8e-12		IL17RC	0.636395	6.21e-07	PPM1N	-0.968701	2.72e-09
ITGAL	0.303675	0.000231052	CYLD	-0.289987	0.000314306		PCDHGB1PCDHGA1PCDHGC5PCDHGA2PCDHGC4PCDHGA11PCDHGA10PCDHGA9PCDHGA8PCDHGB6PCDHGB4PCDHGA4PCDHGB2PCDHGA6PCDHGA3PCDHGB7PCDHGC3PCDHGA5PCDHGB5PCDHGA7PCDHGB3PCDHGA12	1.06618	3.68e-07	PRKAR2B	-0.970439	0.000114519		LGR6	1.8849	5.27e-09	ST6GALNAC3	-1.61569	6.55e-07		HP	2.81978	3.14e-15	ZNF550	-0.587872	9.02e-15		PFKFB3	1.21153	2.76e-12	NKTR	-0.535313	2e-12		PID1	0.820486	6.34e-07	C3	-1.29251	2.95e-09
MRPL10	0.30821	0.00027931					NMUR1	1.2045	3.89e-07	PDK1	-0.376302	0.000121931		ADRB2	0.772658	5.85e-09	ACSL4	-1.08963	7.3e-07		S100A12	2.01412	3.87e-15	ZBTB40	-0.477205	1.01e-14		FCGR1A	1.60648	4.06e-12	C3	-1.30628	2.31e-12		MIR4709NPC2	0.459514	1.68e-06	NFKBIZNXPE3	-0.492794	6e-09
GALE	0.353935	0.000185701					DLG5	1.03637	6.1e-07	USP15MIR6125	-0.675843	0.000124451		NMUR1	1.49829	1.34e-08	NAB1	-0.674665	8.63e-07		GLIPR2	0.705299	4.05e-15	KLHL3	-0.763725	1.3e-14		CST7	1.27514	5.48e-12	MASP2	-0.673094	2.98e-12		FOLR2	0.689291	3.01e-06	USP18	-1.76836	1.5e-08
TBCB	0.362882	0.000128939					SCART1	1.35908	6.79e-07	SCRN3	-0.387907	0.000126533		NCR3	1.08749	4.75e-08	SOD2	-1.31627	8.89e-07		CLIC1	0.675906	5.47e-15	CUBN	-0.860002	1.55e-14		ATP9A	1.31421	1.53e-11	CTC1	-0.366552	9.59e-12		ANAPC15	0.444836	3.66e-06	TPK1	-0.441097	1.8e-08
ABHD6	0.395035	0.000109811					PRF1	1.09541	6.8e-07	ERV31ZNF117	-1.08922	0.000141172		SIGLEC17P	1.23562	5.53e-08	ANKRD22	-2.73593	1.32e-06		ARG1	2.94887	6.71e-15	GPRASP1	-0.757059	1.61e-14		TIFA	0.770681	1.7e-11	ADAT2	-0.636291	1.26e-11		RCN1	0.436058	4.56e-06	NBN	-0.643164	2.18e-08
SMAD7	0.438648	0.000280585					GPR56	1.17985	1.71e-06	PTGS2	-0.902311	0.000142226		LLGL2	1.11565	6.65e-08	YOD1	-1.17793	1.55e-06		GABARAP	0.611325	1.37e-14	CHRM3AS2	-0.940808	2.23e-14		UPP1	0.920117	2.24e-11	DNHD1	-0.611655	1.55e-11		SLC35D2	0.270307	9.9e-06	HIVEP2	-0.472375	3.04e-08
C1orf216	0.446704	0.000271428					RUNX3	0.662665	1.87e-06	OGFRL1	-0.700859	0.000146674		ERBB2	1.13296	9.02e-08	TANK	-0.732568	1.89e-06		MCEMP1	2.17971	1.4e-14	SLC7A6	-0.466438	2.32e-14		GALNT14	1.64214	3.97e-11	SLC25A25AS1	-0.637903	2.16e-11		CTNNBIP1	0.276377	1.32e-05	LINC00877	-0.614456	4.15e-08
ACAA2	0.466684	4.41e-05					ITPRIPL1	0.820375	2.17e-06	CREB5	-1.04429	0.000149604		CACNA2D2	1.23915	9.05e-08	SIAH2	-1.02188	1.97e-06		GAPDH	0.656185	1.42e-14	SLC25A25AS1	-0.738595	2.46e-14		KIAA0930	0.481068	4.76e-11	ZBTB20MIR568	-0.444992	2.8e-11		CYB5R1	0.318797	1.32e-05	CCDC170	-0.707376	6.65e-08
SYT11	0.515308	3.86e-05					NCR3	0.857999	2.25e-06	AMN1	-0.612839	0.000152981		ABCA3	0.832927	1.29e-07	MARCKS	-1.30813	1.99e-06		PSMB3	0.581835	1.52e-14	CRHR1IT1	-0.78973	4.51e-14		HP	2.20062	5.7e-11	ALG13	-0.409991	3.64e-11		LOC100507642	0.456966	1.55e-05	COL9A2	-1.00761	3.51e-07
CD244	0.526758	1.25e-05					TBX21	0.966016	2.39e-06	ARFIP1	-0.559443	0.000165923		HOPX	1.05265	1.54e-07	UBE2D1	-1.32011	2.41e-06		METTL9	0.860717	1.61e-14	ITPR3	-0.606522	5.25e-14		GPR84	1.78642	1.59e-10	ZNF83	-0.601442	3.93e-11		FZD1	0.610576	1.82e-05	LAMP3	-1.4905	3.97e-07
CALHM2	0.529193	0.000185094					LGR6	1.36208	2.49e-06	USP3	-0.430443	0.000170196		ZFYVE28	0.984548	1.77e-07	CREB5	-1.37616	3.19e-06		NLRC4	1.13825	1.93e-14	KAT2A	-0.555828	7.08e-14		PSMD9	0.342679	2.42e-10	RIC3	-0.760614	8.3e-11		ASRGL1	0.481422	1.83e-05	TP53BP1	-0.276589	4.77e-07
RUNX3	0.548668	0.000102074					RHOC	0.708737	2.67e-06	NUTM2BAS1	-0.512872	0.000170723		RORC	1.26412	1.84e-07	ZC3H12A	-0.820846	3.62e-06		PGD	1.00752	2.43e-14	ADAT2	-0.714879	7.28e-14		UBE2FSCLYUBE2FSCLY	0.381266	4.63e-10	CAPRIN2	-0.444961	1.65e-10		PELOITGA1	0.370392	2.26e-05	KNTC1	-0.353752	5.26e-07
ABCA3	0.55534	0.000138512					LLGL2	0.874591	3.32e-06	STK17B	-0.530281	0.000185839		SOX13	1.11767	2.51e-07	RBPJ	-0.807102	3.9e-06		DCTN2	0.279836	2.81e-14	ZNF548	-0.550863	7.51e-14		LIMK1	0.568599	4.9e-10	LOC103611081	-0.390463	1.84e-10		GSR	0.338765	2.31e-05	MAK	-0.960179	5.55e-07
SLC25A20	0.568661	6.68e-06					MATK	1.02177	4.08e-06	LIMS1	-0.539229	0.000195997		CD244	0.660253	3.89e-07	TNFAIP6	-2.20763	4e-06		S100A8	1.54136	3.38e-14	TMEM198B	-0.587825	8.54e-14		TSPO	0.94645	6.27e-10	OFD1	-0.35183	2.05e-10		MRPL33	0.29252	3.45e-05	TRAF3IP2	-0.341231	5.67e-07
IGFBP7	0.576515	7.52e-05					ABI3	0.700137	4.21e-06	PPBP	-1.16572	0.000218764		PPP2R2B	1.21897	4.36e-07	TRPM6	-1.35651	4.19e-06		ARPC3	0.552095	4.03e-14	ZBTB25	-0.623028	1.44e-13		METTL9	0.665454	8.84e-10	ZNF37BP	-0.487336	2.15e-10		TMEM86A	0.476102	3.84e-05	TNIP1	-0.535638	6.32e-07
GNGT2	0.591684	5.11e-05					FGFBP2	1.17476	4.54e-06	LGALSL	-0.931087	0.000229809		NEO1	1.06379	5.31e-07	FYB	-0.729931	4.34e-06		RAB32	0.781056	4.04e-14	PLXDC1	-0.903511	1.75e-13		PHTF1	0.694606	9.34e-10	ZNF841	-0.41799	2.36e-10		TAPBPL	0.317741	4.53e-05	MIR1273HWDR19	-0.371375	7.14e-07
PDE4A	0.61703	1.53e-05					OSBPL5	0.73296	6.26e-06	SVIP	-0.487078	0.000237629		PRF1	1.20129	8.9e-07	SNX10	-1.02206	4.56e-06		CD63	0.837438	4.15e-14	PLEKHG4	-0.757555	2.31e-13		TGM2	1.00152	9.55e-10	FANCD2	-0.362234	2.7e-10		ENG	0.413816	4.72e-05	DNAJB5	-0.75317	7.44e-07
ADRB2	0.619719	4.28e-07					S1PR5	1.05699	6.43e-06	MMD	-0.763328	0.000251244		ARVCF	1.24593	9.2e-07	CAB39	-0.784266	5e-06		TPM3	0.415911	4.25e-14	TP73AS1	-0.474169	2.32e-13		OSM	1.05921	1.04e-09	TSPYL2	-0.488594	3.21e-10		CST3	0.469461	4.87e-05	ITIH4	-0.66412	8.27e-07
PRR5L	0.632761	0.000269217					FASLG	0.921488	8.54e-06	C9orf72	-0.654421	0.000259551		CACNB1	0.691753	9.42e-07	BPGM	-1.45373	5.16e-06		S100A4	0.7365	5.02e-14	OTUD3	-0.522049	2.84e-13		MAPK14	0.81259	1.14e-09	ZNF337	-0.393529	4.17e-10		HOMER3	0.522156	4.98e-05	EMR1	-0.849026	1.04e-06
ABI3	0.633657	3.94e-05					TTC38	0.82948	9.14e-06	SELP	-0.856155	0.000265535		ADAM12	1.32768	1.04e-06	STK17B	-0.693352	5.18e-06		MICU1	0.511685	6.56e-14	SYNGAP1MIR5004	-0.552526	2.99e-13		GADD45A	1.03782	1.33e-09	DMTF1	-0.32941	4.46e-10		NARRRAB34	0.4384	5.35e-05	PRDM8	-0.500893	1.11e-06
CX3CR1	0.659432	0.000272748					SH2D2A	0.820491	9.49e-06	TRPM6	-0.999803	0.00026716		GNLY	1.45849	1.18e-06	TNFAIP3	-0.808396	5.24e-06		ACTR1A	0.339221	7.86e-14	CLUHP3	-0.859965	3.84e-13		DACH1	1.02982	1.44e-09	CUBN	-0.687838	4.58e-10		SPRED1	0.706254	5.64e-05	KIAA1958	-0.784919	1.4e-06
COLQ	0.66963	0.00029283					JAKMIP1	0.975682	1.1e-05	CHRM3AS2	-0.814472	0.000268186		OSBPL5	0.861257	1.26e-06	IL1R1	-1.69574	5.67e-06		PHF23	0.364545	1.15e-13	MTERF4	-0.435891	4.51e-13		ANXA3	1.51723	1.65e-09	CHRM3AS2	-0.752957	5.73e-10		SLAMF8	0.767457	5.89e-05	KIAA1407	-0.450927	1.53e-06
MLC1	0.669755	0.000297863					SPON2LOC100130872	1.14621	1.2e-05	OSGIN2	-0.665082	0.000271968		PLEKHF1	1.07916	1.36e-06	MXI1	-1.51056	5.76e-06		PELOITGA1	0.542055	1.39e-13	MAP3K14AS1	-0.603054	6.01e-13		OLFM4	2.87369	2.26e-09	CEP95	-0.349361	6.67e-10		PRNP	0.300221	6.06e-05	IFI44L	-1.76314	1.87e-06
GPR68	0.679962	3.76e-05					ABHD15	0.47812	1.23e-05	C2orf88	-0.847102	0.000286886		PDZD4	1.1478	1.39e-06	FAM126B	-1.29051	5.89e-06		CREG1	0.687637	1.99e-13	DDX26B	-0.42717	7.15e-13		PELOITGA1	0.425206	2.45e-09	ZNF767P	-0.489244	6.7e-10		CD36	0.59234	6.13e-05	OAS3	-1.43246	2e-06
F2R	0.683272	0.000131508					PTGDS	1.25058	1.23e-05	FLT1	-0.932384	0.000318814		RHOC	0.795824	1.5e-06	KREMEN1	-2.01785	5.93e-06		CFL1	0.428573	2.06e-13	SFI1	-0.564193	7.45e-13		PLIN3	0.5663	2.69e-09	AGAP6	-0.468153	7.65e-10		FAM109B	0.413281	7.1e-05	IPO11LRRC70IPO11LRRC70	-0.419721	2.18e-06
PLA2G16	0.685597	4.54e-05					ADRB2	0.528801	1.48e-05	NACA2	-1.02106	0.000320395		ABHD15	0.564885	2.13e-06	MPO	-2.84836	6.11e-06		CARD6	0.827031	2.27e-13	ZNF248	-0.519509	7.48e-13		RAB32	0.59468	2.88e-09	MAP3K14AS1	-0.508332	7.87e-10		CYB561	0.523306	7.83e-05	CENPF	-0.640435	3.18e-06
GNAO1	0.685819	0.000225797					HS6ST1	0.412901	1.62e-05	SMCHD1	-0.728588	0.000329981		ITPRIPL1	0.90509	2.19e-06	NSUN7	-1.6739	6.14e-06		APMAP	0.983685	2.44e-13	TRAF5	-0.544801	7.61e-13		CEBPA	0.568329	2.97e-09	PPP1R3E	-0.505026	7.89e-10		ASPHD2	0.374902	9.96e-05	MDM1	-0.308253	3.22e-06
OSBPL5	0.709902	1.5e-05					NCR1	0.957809	1.82e-05	VCPKMT	-0.563607	0.000363231		ABI3	0.78372	2.58e-06	RP2	-0.874236	6.17e-06		MIR4709NPC2	0.58546	2.83e-13	MRPS25	-0.431933	7.82e-13		EIF4H	0.216985	3.32e-09	ZNF439	-0.437686	9.71e-10		WDR45B	0.143972	0.000107459	CTC1	-0.299941	3.88e-06
RAB11FIP5	0.715925	0.000157218					GPR68	0.696121	2.02e-05	UBE2W	-0.593673	0.000367842		FGFBP2	1.33443	2.72e-06	ALAS2	-2.67876	6.22e-06		PHTF1	0.850941	3.51e-13	ZNF154	-0.774445	8.57e-13		EXOSC4	0.698596	3.51e-09	ZNF737	-0.45103	1.02e-09		RCAN1	0.231224	0.000108697	X42797	-0.454731	4.47e-06
SH2D2A	0.721852	0.000123604					TBCB	0.398429	2.17e-05	SEMA3C	-0.687566	0.000393768		NKG7	1.11109	2.88e-06	RTN2	-1.09617	6.37e-06		SLC25A44	0.788452	3.54e-13	MTX3	-0.540221	9.75e-13		KREMEN1	1.32039	4.83e-09	FAM184B	-0.525664	1.15e-09		GPN3	0.304102	0.000109922	PIM2	-0.365407	4.64e-06
CPT1A	0.72401	2.53e-05					FAM179A	0.808749	2.32e-05					COL6A2	1.29497	2.9e-06	YTHDF3	-0.615286	6.48e-06		DHRS7B	0.504557	3.7e-13	FMNL3	-0.546062	9.9e-13		CD59	0.693136	5.12e-09	FNBP4	-0.358156	1.23e-09		RTN1	0.446063	0.000111008	ACRC	-0.462145	4.87e-06
NEO1	0.748194	0.000133377					B3GAT1	1.34216	2.7e-05					RUNX3	0.711038	2.99e-06	TFDP1	-0.699966	7.47e-06		C19orf38	0.726821	4.04e-13	C5orf63	-0.667867	1.03e-12		DOK4	0.952922	5.3e-09	NPR2	-0.603891	1.33e-09		PSMB7	0.194199	0.00011983	TLR10	-0.475344	5.24e-06
PLEKHF1	0.74926	0.000285501					FOXP4	0.513797	2.96e-05					S1PR5	1.20427	3.38e-06	FNDC3B	-1.00118	7.56e-06		RAB13	1.08972	4.34e-13	TMEM63A	-0.460962	1.24e-12		LCN2	1.8792	5.56e-09	TGFB3	-0.546614	1.55e-09		B3GALT2	0.803963	0.000119882	MYO19	-0.399268	5.28e-06
ITPRIPL1	0.762845	1.35e-05					RALGDS	0.507365	2.99e-05					TBX21	1.04573	3.77e-06	BNIP3L	-0.843004	7.56e-06		DEFA1BDEFA1DEFA3	3.85036	4.55e-13	ASXL1	-0.364432	1.36e-12		GAPDH	0.482263	5.66e-09	DGKA	-0.387844	1.81e-09		ZMAT5	0.255136	0.000128742	FLVCR1	-0.464802	5.34e-06
CCL5	0.767512	4.02e-06					TRPV2	0.359813	3e-05					GPR56	1.26447	3.99e-06	SAMSN1	-1.47525	7.82e-06		C20orf24TGIF2C20orf24TGIF2	0.507846	4.8e-13	KCTD7	-0.448348	1.47e-12		CNIH4	0.562822	6.36e-09	PNN	-0.383209	1.84e-09		PQLC3	0.308355	0.000128962	PHF8	-0.188301	7.56e-06
FAM179A	0.791821	4.13e-05					C1orf21	0.915469	3.06e-05					TMEM8B	0.682173	4.01e-06	RNF10	-1.11965	7.9e-06		ZMAT5	0.402961	4.88e-13	ZNF841	-0.474721	1.52e-12		FCGR1B	1.18993	7.07e-09	LINC00861	-0.614989	1.85e-09		HLADPB1	0.467408	0.000134808	HIVEP1	-0.327926	7.83e-06
SOX13	0.811629	4.66e-05					SLC25A20	0.523112	3.07e-05					B3GAT1	1.6437	4.16e-06	ACSL1	-1.61677	8.13e-06		SEPHS2	0.363015	5.36e-13	PLCG1	-0.568172	1.58e-12		RAB20	0.863691	7.23e-09	PNISR	-0.422739	2.2e-09		MMP14	0.5644	0.00013681	HERC5	-1.29692	8.96e-06
EOMES	0.812929	5.34e-06					HOPX	0.76356	3.18e-05					GPR68	0.822781	4.26e-06	FAM160B1	-0.878484	8.4e-06		MAPK14	0.993545	5.61e-13	NPR2	-0.713372	1.66e-12		ZMAT5	0.313895	7.41e-09	TIGD1MIR5001	-0.545311	2.51e-09		STK32C	0.538986	0.000139261	SIGLEC10	-0.609197	1.07e-05
RHOC	0.822311	5.65e-08					RMDN3	0.393233	3.7e-05					ZNF600	0.777303	4.76e-06	OSBPL8	-0.948412	8.44e-06		GALNT14	1.8577	6.27e-13	ZFP62	-0.406757	1.66e-12		APH1A	0.218954	9.24e-09	LUC7L3	-0.417149	3.36e-09		CPA3	0.725855	0.000139618	ZCCHC2	-0.723027	1.26e-05
PTGDR	0.830463	3.86e-05					LDOC1L	0.533409	3.71e-05					JAKMIP2	1.07954	5.01e-06	IFNAR1	-0.772359	8.95e-06		CSTA	0.752529	6.47e-13	ZNF862	-0.403322	2.08e-12		SNX3	0.574249	9.49e-09	LINC01355	-0.710319	3.42e-09		LAMTOR1	0.314203	0.000148197	ZNF714	-0.49405	1.38e-05
HOPX	0.832599	6.48e-06					DCXR	0.538036	3.93e-05					FASLG	1.04126	5.1e-06	N4BP1	-0.757199	9.02e-06		LAPTM4A	0.41106	8.26e-13	MDN1	-0.498658	2.44e-12		SECTM1	0.837984	1.06e-08	MYH3	-0.496809	3.83e-09		ADRB2	0.347006	0.000148406	CELF1	-0.224363	1.44e-05
NCAM1	0.848675	0.000162459					POP7	0.400754	4.09e-05					ATP1A3	0.813547	5.91e-06	CD55	-1.10116	9.15e-06		ARL8A	0.581327	9.06e-13	ZNF540ZNF571AS1	-0.595473	2.49e-12		NLRC4	0.817745	1.09e-08	ZNF589	-0.366082	4.15e-09		NFIC	0.27286	0.00018351	PIGG	-0.224236	1.64e-05
NCR3	0.862528	2.48e-06					CHST12	0.749139	4.12e-05					EOMES	0.880601	6.03e-06	B3GNT5	-1.32533	9.42e-06		GSR	0.47912	9.07e-13	CAPRIN2	-0.495967	2.62e-12		CFL1	0.324573	1.13e-08	SH3BP5AS1	-0.550219	4.5e-09		C1QA	1.04572	0.000185336	ARID5B	-0.346895	1.69e-05
TTC38	0.867018	4.18e-06					GNLY	1.10971	4.47e-05					TSEN54	0.719018	6.05e-06	SGTB	-0.654833	9.76e-06		SERTAD3	0.469516	9.45e-13	TBC1D4	-0.660912	2.69e-12		SRSF9	0.269678	1.16e-08	UNC5CL	-0.526402	5.43e-09		CST7	0.839528	0.000195233	QSOX2	-0.332835	1.81e-05
NCR1	0.874604	0.000113378					CCDC102A	0.715932	4.69e-05					IL2RB	0.983822	6.11e-06	RIOK3	-0.713572	1e-05		RAC1	0.424022	9.92e-13	DGKA	-0.457332	3.28e-12		STOM	0.804766	1.21e-08	ADAM1A	-0.465342	6.32e-09		CMTM3	0.224144	0.000207001	KIAA1107	-0.456927	1.86e-05
PDZD4	0.880947	5.66e-05					PLA2G16	0.675679	5.04e-05					CALHM2	0.689682	6.19e-06	LPCAT2	-1.06371	1.01e-05		SH3BGRL3	0.535802	1.02e-12	SPIN3	-0.546593	3.79e-12		ANKRD22	1.58047	1.24e-08	ANKRA2	-0.244633	6.39e-09		INAFM2	0.286559	0.000227434	ZNF615	-0.401388	1.87e-05
BZRAP1	0.884297	2.07e-06					CLIC3	1.14302	5.19e-05					HS6ST1	0.471359	6.43e-06	GNB4	-0.825994	1.02e-05		GBA	0.690119	1.04e-12	SETD6	-0.452018	4.02e-12		DCTN2	0.204132	1.29e-08	ZNF84	-0.394056	6.92e-09		CATSPER1	0.437593	0.000239146	PNPT1	-0.554712	1.91e-05
PCDHGB1PCDHGA1PCDHGC5PCDHGA2PCDHGC4PCDHGA11PCDHGA10PCDHGA9PCDHGA8PCDHGB6PCDHGB4PCDHGA4PCDHGB2PCDHGA6PCDHGA3PCDHGB7PCDHGC3PCDHGA5PCDHGB5PCDHGA7PCDHGB3PCDHGA12	0.886793	3.18e-05					PDZD4	0.871145	5.85e-05					SEMA4C	0.788627	7.2e-06	DIP2B	-0.628324	1.03e-05		GLTP	0.365553	1.26e-12	ZNF594	-0.554986	4.14e-12		CYSTM1	1.17326	1.4e-08	ZNF550	-0.432397	7.29e-09		CCDC149	0.399227	0.000241203	LINC00528	-0.478637	1.92e-05
KLRF1	0.889315	0.000157522					ZFYVE28	0.692468	6.02e-05					PTGDR	0.981015	8.03e-06	EXOC6	-0.874494	1.07e-05		SQRDL	0.682122	1.29e-12	WDR27	-0.640807	5.01e-12		SDHC	0.262868	1.74e-08	ZNF577	-0.476018	7.37e-09		CD300LB	0.311507	0.00024739	ACO1	-0.422884	2.03e-05
GZMA	0.897194	7.42e-06					TSEN54	0.583783	6.15e-05					CD160	1.15094	8.19e-06	FAS	-1.02289	1.08e-05		BST1	0.864257	1.32e-12	C5orf45	-0.582003	5.35e-12		DDIAS	0.66184	1.77e-08	NPHP3ACAD11NPHP3ACAD11	-0.380314	7.46e-09		SMCO4	0.489544	0.000247418	SETD5	-0.200178	2.15e-05
CCL4	0.904633	2.48e-05					SMAD7	0.478631	6.2e-05					CLEC10A	1.13105	8.54e-06	C6orf211	-0.536871	1.09e-05		C1QA	1.68253	1.35e-12	SNED1	-0.752475	5.72e-12		SNF8	0.254236	2.25e-08	ZNF540ZNF571AS1	-0.484137	7.54e-09		CERK	0.183223	0.000248289	TTC39B	-0.417913	2.19e-05
PPP2R2B	0.917642	3.37e-05					GFOD1	0.635008	6.23e-05					SYTL2	0.875729	8.59e-06	CPEB4	-1.08656	1.11e-05		CTSZ	0.495177	1.36e-12	PIGL	-0.611401	6.15e-12		PSMA2	0.273537	2.37e-08	ZFP62	-0.326331	8.37e-09		SUMF1	0.271744	0.000263923	ZNF507	-0.315741	2.23e-05
ERBB2	0.939313	1.32e-06					EOMES	0.708057	6.94e-05					SMAD7	0.579587	8.62e-06	NFKBIA	-1.02823	1.11e-05		ZMAT2	0.458738	1.41e-12	ZNF737	-0.516007	6.36e-12		B3GALT4	0.395454	2.46e-08	GOLGA2P5	-0.544746	8.85e-09		ADI1	0.216683	0.000274232	PNISR	-0.358832	2.49e-05
ADAMTS1	0.942619	8.95e-05					TESK1	0.448174	7.03e-05					DFNB31	0.976785	8.75e-06	RNF145	-0.439399	1.13e-05		DRAM1	0.717762	1.45e-12	ZNF234	-0.435932	7.21e-12		PSENEN	0.407296	2.67e-08	SLC7A6	-0.345436	9.1e-09		FAM20C	0.538484	0.000277478	CLUHP3	-0.590618	2.51e-05
FASLG	0.944885	6.06e-06					IL2RB	0.789308	7.11e-05					SH2D2A	0.902881	9.35e-06	TRIM58	-1.79785	1.14e-05		DECR1	0.388707	1.47e-12	MPRIP	-0.421833	7.42e-12		ATP6V1H	0.204995	2.82e-08	LOC100506499C14orf182	-0.42703	9.25e-09		MARCO	0.805641	0.000293207	HERC6	-0.749122	2.53e-05
FCRL6	0.946619	0.000290533					APOBEC3C	0.410704	7.13e-05					RASSF1	0.521681	1e-05	LMNB1	-1.19767	1.14e-05		ATP6V1E1	0.347284	1.5e-12	MRI1	-0.492442	7.86e-12		ATP5B	0.207607	3.17e-08	MPHOSPH8	-0.224931	9.76e-09		COMMD9	0.234575	0.000295896	CMPK2	-1.30286	2.58e-05
C1orf21	0.95045	1.76e-05					GPR114	0.701344	7.73e-05					KLRB1	0.95155	1.1e-05	GPR84	-2.407	1.23e-05		VIM	0.565727	1.52e-12	JRK	-0.412682	7.98e-12		GRINA	0.693052	3.55e-08	ZNF682	-0.489021	9.9e-09		ZNF799	0.244865	0.000296304	ZMAT1	-0.430486	2.75e-05
SIGLEC17P	0.958675	4.18e-06					CHST14	0.408174	7.76e-05					RMDN3	0.455231	1.16e-05	KIAA0825	-1.28019	1.23e-05		ARPC2	0.465401	1.71e-12	HAUS5	-0.500531	8.06e-12		SIL1	0.422195	3.63e-08	GPRASP1	-0.555255	1.1e-08		DNAJC1	0.255513	0.000323801	CR2	-0.597301	3.03e-05
TBX21	0.959504	3.53e-06					LRRC8A	0.323795	8.09e-05					MIR7851UBQLN4	0.42439	1.24e-05	RAB21	-0.532127	1.23e-05		SNX3	0.726893	1.74e-12	ZNF10	-0.536749	8.97e-12		PSMA7	0.253822	3.9e-08	ATAT1	-0.425836	1.15e-08		FADS1	0.405221	0.000325921	DNA2	-0.38723	3.05e-05
SPON2LOC100130872	0.978861	0.000245275					CXXC5	0.576124	9.26e-05					FAM179A	0.921823	1.24e-05	OLFM4	-4.42821	1.24e-05		HTATIP2	0.606436	2.07e-12	TP53BP1	-0.313365	1.33e-11		DNAJC5	0.374631	4.21e-08	LOC100130744	-0.346187	1.17e-08		MFSD2A	0.411394	0.000327551	MAP3K8	-0.340607	3.33e-05
PRF1	0.989351	1.01e-05					PTCH1	0.698913	0.000101778					LRRC14	0.499237	1.39e-05	ECE1	-0.900055	1.27e-05		UBE2FSCLYUBE2FSCLY	0.440146	2.26e-12	KIAA1147	-0.505155	1.41e-11		AIM2	1.04827	4.28e-08	ZNF182	-0.249163	1.26e-08		RAB9A	0.18145	0.00033996	EFHC1	-0.428763	3.49e-05
S1PR5	1.00276	2.4e-05					ABHD6	0.393503	0.000103489					PORCN	0.480833	1.49e-05	MCEMP1	-2.30428	1.39e-05		S100A11	0.944098	2.48e-12	RAD52	-0.456714	1.46e-11		CACNA1E	1.20762	4.42e-08	SPIN3	-0.43916	1.45e-08		FCER1A	0.732011	0.000363029	TPT1AS1	-0.402934	3.49e-05
DLG5	1.02953	9.4e-07					KLHDC4	0.430891	0.000106017					ANKMY1	0.537621	1.65e-05	FCGR1B	-1.74471	1.39e-05		PYGL	1.18259	2.54e-12	MCF2L	-0.692625	1.56e-11		S100A8	1.05939	4.5e-08	ZNF10	-0.43938	1.48e-08		FUCA1	0.287952	0.000367988	CDK2	-0.235991	3.5e-05
RGS9	1.07815	1.37e-06					ATP1A3	0.635942	0.000106259					AGAP1	1.24158	1.69e-05	RC3H1	-0.700979	1.44e-05		MMP9	2.08683	2.61e-12	ZNF337	-0.432505	1.56e-11		SOCS3	1.06136	4.71e-08	ZNF862	-0.318881	1.56e-08		LINC00324	0.215683	0.000369522	RSAD2	-1.65146	3.95e-05
JAKMIP1	1.14808	2.49e-07					CALHM2	0.543302	0.000106663					AUTS2	0.848676	1.76e-05	ETS2	-0.966964	1.46e-05		ATP6V0E1	0.525137	2.64e-12	ZNF711	-0.834725	2.04e-11		ST3GAL4	0.829327	4.82e-08	ZNF548	-0.410027	1.57e-08		BAIAP2AS1	0.314461	0.000372974	NFKBIA	-0.578406	3.96e-05
NMUR1	1.14826	1.82e-06					CACNA2D2	0.819717	0.000110106					SCAMP5	1.11614	1.84e-05	FAM8A1	-0.966265	1.46e-05		LPCAT3	0.439585	2.69e-12	KIAA0355	-0.40222	2.14e-11		MRPL28	0.354832	4.9e-08	LINC00641	-0.480629	1.61e-08		SRD5A3	0.458035	0.000388129	MLXIP	-0.260002	3.99e-05
NKG7	1.17967	4.21e-08					PPP2R1A	0.328072	0.000112018					GZMA	0.935615	1.88e-05	IPMK	-1.08942	1.5e-05		RHOA	0.414751	2.71e-12	TARBP1	-0.479396	2.18e-11		DHRS13	0.780773	4.97e-08	LOC102723927	-0.743117	1.76e-08		CTIF	0.283193	0.000392859	EMP1	-0.749455	4.14e-05
GPR56	1.18732	1.88e-06					MIR4647SLC35B2	0.324287	0.000114445					DCANP1	1.15632	1.99e-05	NUPL1	-0.651699	1.5e-05		CTSA	0.573135	2.72e-12	PLEKHG2	-0.427234	2.33e-11		TLR5	0.873713	5e-08	GOLGA8A	-0.64573	1.85e-08					CHRM3AS2	-0.596541	4.28e-05
PDGFRB	1.19758	4.66e-05					ST6GALNAC6	0.494609	0.000123706					CD247	0.712587	2e-05	CREBRF	-0.840341	1.53e-05		ACTB	0.482768	2.78e-12	SUN1	-0.380282	2.45e-11		CD63	0.583235	5.19e-08	CCDC14	-0.452159	1.97e-08					TRAF5	-0.368393	4.29e-05
FGFBP2	1.22535	2.11e-06					GZMH	1.13317	0.000127117					GNAO1	0.859191	2.18e-05	TMEM185B	-0.589707	1.54e-05		CHP1	0.457288	2.8e-12	PHC1	-0.586044	2.64e-11		AP2S1	0.351097	5.4e-08	GPM6B	-0.628163	1.99e-08					DMTF1	-0.260967	4.39e-05
LGR6	1.28761	1.15e-05					FUT11	0.528672	0.000129549					ABCB1	0.752121	2.22e-05	MCTP1	-0.814155	1.57e-05		PCMT1	0.463986	2.96e-12	LINC00861	-0.693349	2.74e-11		S100A6	0.586715	5.6e-08	VAMP1	-0.511779	2.48e-08					FANCD2	-0.283916	4.51e-05
KIR3DL2	1.30054	5.23e-06					MAPKBP1	0.297291	0.000136656					TTC38	0.872681	2.24e-05	TMEM165	-0.72368	1.7e-05		OLFM4	3.5913	3.26e-12	SPTBN1	-0.493448	3.54e-11		HIATL1	0.493621	5.61e-08	LOC100131564	-0.582715	2.49e-08					CUBN	-0.540902	4.66e-05
GZMH	1.35795	4.39e-06					CISD3	0.505472	0.000140668					CACNB3	0.791349	2.46e-05	KRAS	-0.611185	1.7e-05		CMTM3	0.353107	3.33e-12	CEP104	-0.302641	3.69e-11		FUT7	0.793397	5.63e-08	TRAF5	-0.416531	2.54e-08					MTRF1	-0.276069	4.94e-05
SCART1	1.36333	8.4e-07					DOK2	0.522181	0.000142844					LDOC1L	0.594769	2.5e-05	HIAT1	-0.469927	1.71e-05		SMARCD3	0.770625	3.37e-12	PDE4DIP	-0.45066	3.72e-11		MIR4709NPC2	0.422489	5.78e-08	MRI1	-0.392909	2.86e-08					SLFN5	-0.610126	6.02e-05
GNLY	1.38666	3.16e-07					GZMA	0.759157	0.000145185					CCL5	0.763038	2.6e-05	FAM65B	-0.78637	1.73e-05		CAPZB	0.345314	3.51e-12	DENND2D	-0.438693	3.73e-11		GADD45B	0.505277	5.84e-08	TNRC6CAS1	-0.345123	2.97e-08					RBM26	-0.247429	6.03e-05
B3GAT1	1.50305	2.91e-06					FAM96B	0.332879	0.000147623					PDE4A	0.649092	2.77e-05	XK	-1.4474	1.75e-05		LRPAP1	0.559555	3.84e-12	TTC21A	-0.917933	4.4e-11		C1QA	1.22502	5.94e-08	ZNF169	-0.347221	3.07e-08					C5orf63	-0.447266	6.45e-05
							ARFGAP2	0.226981	0.000155615					PPIP5K1	0.421084	3.37e-05	SHOC2	-0.639078	1.75e-05		COTL1	0.47598	4.03e-12	ZNF284	-0.504432	4.76e-11		TWF2	0.386497	6.43e-08	WDR91	-0.258911	3.36e-08					MX1	-1.08588	6.73e-05
							PTGDR	0.757585	0.000159087					ZBTB46	0.670458	3.53e-05	GK3P	-1.27642	1.76e-05		CA4	1.64428	4.06e-12	SPICE1	-0.430763	5.03e-11		ST3GAL4AS1	1.0948	6.46e-08	KIAA0907	-0.217067	3.47e-08					CD274	-1.03291	6.9e-05
							GTF3C1	0.266681	0.000159695					KLRF1	1.05843	3.63e-05	CTBS	-1.03143	1.78e-05		MSRA	0.645081	4.09e-12	DPY19L2P2	-0.649034	5.34e-11		PSMB3	0.397013	6.51e-08	TBRG1	-0.23769	3.59e-08					PGAP1	-0.587697	7.15e-05
							THAP3	0.350066	0.000160345					CERK	0.307974	3.74e-05	CEACAM1	-1.58702	1.82e-05		POMP	0.470171	4.34e-12	AEBP1	-0.719347	5.5e-11		POMP	0.357149	6.53e-08	DNAH1	-0.372687	3.97e-08					DDX60	-0.811598	7.23e-05
							BRF1	0.4942	0.000161892					CCDC65	0.659315	3.76e-05	LOC731424	-1.77515	1.83e-05		S100A6	0.771309	4.45e-12	FLNB	-0.533816	5.78e-11		SUMF1	0.328676	6.78e-08	TXLNG	-0.371156	4.06e-08					DENND2D	-0.311566	7.31e-05
							RGS9	0.840511	0.000165667					MATK	1.01352	3.76e-05	SPTLC1	-0.466104	1.84e-05		NEU1	0.409239	4.64e-12	ZNF76	-0.373488	5.78e-11		PGD	0.685362	7.17e-08	COG1	-0.230518	4.12e-08					BEND4	-0.532907	7.45e-05
							ABCA3	0.544054	0.000166731					HHAT	0.586784	3.79e-05	S100A12	-2.04089	1.85e-05		CHMP4B	0.402081	4.81e-12	TUBGCP4	-0.387309	6.26e-11		ARL8A	0.424725	7.75e-08	PPIP5K1	-0.313168	4.16e-08					ADAM28	-0.503376	8.22e-05
							CCL4	0.798372	0.000186265					RAB11FIP5	0.846968	3.85e-05	EIF4E3	-0.809244	1.89e-05		CKAP4	1.01791	5.34e-12	CUL9	-0.336989	6.92e-11		GCLM	0.456541	8.83e-08	ZNF44	-0.233433	4.19e-08					METAP1D	-0.400357	8.33e-05
							PRR5L	0.642708	0.000186904					PTCH1	0.808209	4.05e-05	PPM1A	-0.777765	1.89e-05		LAMTOR5	0.556169	5.34e-12	ZNF37BP	-0.509898	6.98e-11		FLOT2	0.617237	8.92e-08	ZNF211	-0.251652	4.22e-08					RMI2	-0.560352	8.98e-05
							CD244	0.448698	0.000187052					C15orf62	0.640887	4.17e-05	DAPP1	-0.759178	1.9e-05		LAMTOR1	0.478223	5.95e-12	GGT7	-0.594317	7.05e-11		POR	0.543303	9.14e-08	SEPT7P2	-0.389898	4.34e-08					ZNF154	-0.501403	9.12e-05
							SLC2A8	0.551194	0.00019067					LEPREL4	0.68076	4.26e-05	MEF2A	-0.720924	1.9e-05		ITGAM	0.799319	6.3e-12	PTCD3	-0.354917	7.05e-11		BPI	1.60478	9.19e-08	LY6G5B	-0.519564	4.44e-08					OAS2	-0.843859	9.32e-05
							LOC101927181	0.58843	0.000192389					EPB41L4A	0.731324	4.26e-05	FNIP1	-0.88135	1.95e-05		CHMP2A	0.592318	6.4e-12	ZFP28	-0.558977	7.24e-11		NAIP	0.973863	1.03e-07	C5orf63	-0.506566	4.47e-08					ATP10A	-0.381987	9.32e-05
							ARMC5	0.555538	0.000196646					TTC22	0.620519	4.4e-05	MTMR6	-0.666582	2.04e-05		SDHB	0.359611	6.43e-12	METAP1D	-0.551221	7.32e-11		GALNT2	0.350556	1.08e-07	CCDC66	-0.39836	4.47e-08					ZBTB20MIR568	-0.314778	9.91e-05
							YPEL1	0.515064	0.000207907					FOXP4	0.549097	4.42e-05	ARHGAP24	-0.861314	2.06e-05		PGK1	0.415954	7.08e-12	COX10AS1	-0.480055	7.87e-11		FURIN	0.522028	1.27e-07	SPON1	-0.65569	4.62e-08					TMEM185B	-0.331453	0.000101389
							NAALADL1	0.438998	0.000225098					SPTBN5	0.929552	4.43e-05	KLHL2	-1.28441	2.1e-05		DHRS7	0.603201	7.24e-12	PAN2CNPY2	-0.321482	8.54e-11		TMEM11	0.344731	1.29e-07	KAT2A	-0.398967	4.79e-08					SERPINB9P1	-0.49956	0.00010359
							PDXP	0.402862	0.000226893					TTC16	0.963046	4.61e-05	USP15MIR6125	-0.799459	2.1e-05		IL10RB	0.597242	7.66e-12	MIR1273HWDR19	-0.40951	8.94e-11		RGS3	0.405766	1.29e-07	TP53BP1	-0.248275	4.92e-08					TUBB2A	-1.42831	0.000105969
							TMED4	0.18812	0.000228138					TMEM150A	0.456595	4.74e-05	GAS7	-0.890881	2.25e-05		SORT1	0.853711	7.92e-12	N6AMT1	-0.53703	9.11e-11		S100A12	1.26835	1.32e-07	ZNF512	-0.268621	4.93e-08					IFT80	-0.350431	0.000107961
							KIR3DL2	1.05234	0.000229645					TRIM3	0.469826	4.74e-05	RNF11	-0.875562	2.25e-05		MYL6	0.563509	7.93e-12	BCS1L	-0.408451	9.27e-11		ZNF622	0.200223	1.36e-07	C1QTNF6	-0.575162	5.01e-08					TMOD2	-0.391889	0.000121511
							DDRGK1	0.344868	0.000231946					TRIM65	0.456606	5e-05	BIRC2	-0.498268	2.25e-05		TMEM11	0.458719	7.93e-12	ZNF354B	-0.532648	9.38e-11		TP53I3	0.703522	1.38e-07	LINC00342	-0.523316	5.08e-08					TUG1	-0.23928	0.000123507
							CDIP1	0.367668	0.000235689					TSPAN32	0.696573	5.17e-05	LINC01270	-1.62832	2.26e-05		ANXA3	1.78914	8.52e-12	ABLIM1	-0.606284	9.69e-11		TMEM208	0.344589	1.55e-07	ZNF248	-0.388653	5.25e-08					ZNF284	-0.354302	0.000125447
							CPT1A	0.629595	0.000236517					STAT4	0.593372	5.19e-05	IGF2BP3	-1.19092	2.31e-05		ATP6V0D1	0.615871	8.57e-12	CCDC78	-0.88654	9.97e-11		APMAP	0.677686	1.65e-07	MDN1	-0.380674	5.36e-08					BRCA2	-0.580871	0.000129607
							SIGLEC17P	0.765277	0.000238324					CMKLR1	0.954122	5.26e-05	SH3GLB1	-0.795787	2.31e-05		TBXAS1	0.588563	8.9e-12	DIDO1	-0.267642	1.05e-10		GBA	0.490091	1.79e-07	MSANTD2	-0.415835	5.68e-08					MS4A1	-0.587839	0.000129968
							TFDP2	0.426498	0.000239639					IL18BP	0.473537	5.36e-05	LCN2	-2.73781	2.33e-05		LCP1	0.538439	8.97e-12	TSPYL2	-0.510285	1.15e-10		GLIPR2	0.45234	1.93e-07	MCM3APAS1	-0.549355	5.7e-08					IFI44	-1.13242	0.000130571
							DFNB31	0.733095	0.000244188					C1orf21	0.976267	5.63e-05	EGLN1	-0.977946	2.37e-05		ANO10	0.67562	9.07e-12	SDHAP3	-0.566531	1.3e-10		LAMTOR5	0.407219	2.04e-07	N4BP2L2IT2	-0.608624	5.74e-08					CDCA7	-0.537675	0.000134627
							TMEM147	0.399169	0.000246452					TESK1	0.493261	5.97e-05	STK3	-0.891744	2.37e-05		LRRFIP2	0.477694	9.46e-12	ZNF235	-0.412755	1.32e-10		ACTR1A	0.229741	2.05e-07	PARP15	-0.55014	6.01e-08					MDN1	-0.322221	0.000134651
							CXorf40A	0.308214	0.000256427					TBCD	0.410161	6.08e-05	USP32	-0.791912	2.39e-05		MPP1	0.829055	9.47e-12	ZNF84	-0.443754	1.46e-10		VPS9D1	0.732477	2.23e-07	LOC102724814	-0.488483	6.22e-08					ZNF608	-0.940051	0.00013518
							PCSK7	0.330927	0.00025792					ADCY9	0.638884	6.11e-05	PCYT1B	-1.06803	2.45e-05		GLA	0.454654	9.49e-12	DCAF16	-0.366128	1.73e-10		IFI30	0.491064	2.36e-07	NPIPB5	-0.511912	6.66e-08					WDR35	-0.276822	0.000139175
							B3GNT7	0.786957	0.000258222					SLC2A8	0.64479	7.29e-05	ACSL3	-0.551444	2.46e-05		CD177	3.86792	9.53e-12	LIG1	-0.432097	1.92e-10		MMP9	1.44861	2.53e-07	NFATC2IP	-0.24234	6.66e-08					ZCCHC11	-0.268381	0.000141896
							ATP5SL	0.293503	0.000268686					FCRL6	1.12983	7.3e-05	TMEM30A	-0.58371	2.51e-05		SEC11A	0.331846	9.78e-12	TRIB2	-0.491156	1.95e-10		UQCRC1	0.262513	2.71e-07	XPNPEP3	-0.242352	6.67e-08					TNFAIP6	-1.00294	0.000143029
							PIAS3	0.247042	0.000276632					ATN1	0.521541	7.42e-05	KLF5	-1.06521	2.57e-05		S100A9	1.20656	1.01e-11	PAPD7	-0.32119	1.96e-10		SORT1	0.619209	2.9e-07	ZNF514	-0.509695	6.79e-08					COX10AS1	-0.335324	0.000151752
							NTHL1	0.587993	0.000293444					CDIP1	0.429258	7.75e-05	MAPK14	-1.07273	2.6e-05		TPM4	0.437236	1.01e-11	LINC01128	-0.477925	2.02e-10		C6orf47	0.210487	2.92e-07	MTRF1	-0.301884	7.01e-08					NAB1	-0.323595	0.000152056
							CCDC12	0.375824	0.000296578					ARMC5	0.644668	7.79e-05	RBMS1	-0.580909	2.7e-05		GDE1	0.535897	1.02e-11	ZNF827	-0.678616	2.05e-10		IDI1	0.549937	2.96e-07	RBM25	-0.308094	8.12e-08					IFIT1	-1.29525	0.000154045
							NABP2	0.336912	0.000298133					GOLM1	0.56236	7.99e-05	BAZ1A	-0.786912	2.72e-05		NQO2	1.01712	1.13e-11	RIC3	-0.757909	2.09e-10		ENSA	0.194956	3.05e-07	ZFP28	-0.45391	8.2e-08					CCNL1	-0.32097	0.000155957
							CELSR2	0.546209	0.000303126					NSG1	1.10739	8e-05	ASAP1	-0.792494	2.78e-05		SRA1	0.487143	1.13e-11	LOC150776	-0.450184	2.11e-10		ALPL	1.14839	3.07e-07	OGT	-0.377633	8.21e-08					UBE3B	-0.146612	0.000156158
							CD320	0.668984	0.000305306					B3GALT2	1.14715	8.29e-05	ABI1	-0.454234	2.86e-05		MBD2	0.438797	1.23e-11	ZNF202	-0.353994	2.11e-10		NEU1	0.294633	3.15e-07	ZNF836	-0.293331	9.03e-08					ADAT2	-0.428827	0.000159647
							PAOX	0.480137	0.000312414					NCAM1	0.962458	8.66e-05	TOP1	-0.385687	2.86e-05		PSTPIP2	1.03861	1.24e-11	BTAF1	-0.482328	2.22e-10		HEBP1	0.33901	3.22e-07	SEC31B	-0.451055	9.06e-08					TMEM63A	-0.290202	0.000164901
							CD247	0.553366	0.000315769					ITGB7	0.546111	8.71e-05	ADM	-1.57967	2.9e-05		DYSF	1.1732	1.28e-11	NFATC2IP	-0.289887	2.29e-10		C20orf24TGIF2C20orf24TGIF2	0.348357	3.33e-07	CCDC84	-0.396674	9.08e-08					UBR4	-0.200179	0.000167963
							CTSW	0.747638	0.00031829					ENO2	0.661247	8.79e-05	C16orf72	-0.76139	3.11e-05		BRI3	0.749622	1.29e-11	CYB5RL	-0.527531	2.3e-10		MUL1	0.213873	3.35e-07	NUDT13	-0.410908	9.77e-08					NKD1	-0.600873	0.000173571
							GNGT2	0.521675	0.000330365					NPRL2	0.348716	9.15e-05	RNF149	-1.00829	3.13e-05		PGAM1	0.427599	1.46e-11	SCML1	-0.619975	2.41e-10		CINP	0.252227	3.4e-07	MIR5047	-0.525776	1.01e-07					PPM1K	-0.390766	0.00017608
							RASSF1	0.39106	0.000331399					RALGDS	0.518149	9.4e-05	RMI2	-0.970876	3.15e-05		FCER1G	0.908347	1.5e-11	FAN1	-0.428323	2.57e-10		BATF	0.516457	3.43e-07	MGC27345	-0.304975	1.02e-07					RCCD1	-0.372824	0.000177348
							SOX13	0.711355	0.000336915					TMED4	0.216035	9.8e-05	ELOVL5	-0.635375	3.16e-05		CA1	2.28229	1.56e-11	FNBP4	-0.379729	2.62e-10		PCMT1	0.329633	3.46e-07	EMC3AS1	-0.440217	1.08e-07					DTX1	-0.534436	0.000177434
							FCRL6	0.928054	0.000337548					LOC101927181	0.671532	0.000103366	DCUN1D1	-0.706898	3.2e-05		PLIN3	0.657803	1.73e-11	PARP15	-0.651308	2.83e-10		TPI1	0.286392	3.53e-07	NLRP1	-0.4255	1.09e-07					FOSB	-0.555799	0.000183624
							ACAA2	0.407426	0.000338565					GNGT2	0.61643	0.000104128	EIF1B	-0.611816	3.26e-05		OSTF1	0.510617	1.77e-11	CAMK4	-0.737865	2.85e-10		NQO2	0.73564	3.55e-07	TMEM198B	-0.411603	1.15e-07					WDHD1	-0.37165	0.000186746
							VPS4A	0.206622	0.000339359					RARG	0.527905	0.000104289	UBE2B	-0.906307	3.27e-05		ATP9A	1.34467	1.83e-11	P2RY10	-0.613292	2.86e-10		LMNB1	0.719309	3.58e-07	GNRH1	-0.552731	1.2e-07					CXorf65	-0.461233	0.000187598
							SCD5	0.926271	0.000341398					ENPP5	0.915733	0.000105829	UBE2D3	-0.580776	3.3e-05		KREMEN1	1.57361	1.89e-11	TNRC6CAS1	-0.399694	2.92e-10		SLC2A3	0.763365	3.62e-07	TUG1	-0.272862	1.23e-07					POLG2	-0.25009	0.000187841
							SLC52A2	0.559541	0.000346854					CRY2	0.330422	0.000107282	TET2	-0.848693	3.32e-05		RTN3	0.791364	1.92e-11	ZNF251	-0.453483	2.93e-10		PYCARD	0.462535	3.65e-07	HKR1	-0.30951	1.26e-07					RNPC3AMY2B	-0.35491	0.000190839
							LTK	0.833216	0.000351822					PIAS3	0.286103	0.000109018	ATP13A3	-0.78863	3.4e-05		FAM32A	0.281513	1.95e-11	PASK	-0.70328	2.98e-10		LPCAT3	0.311029	3.69e-07	LOC101928150	-0.636941	1.27e-07					CTLA4	-0.441074	0.000191696
							MAP4K1	0.41421	0.000358765					DTHD1	0.996508	0.000114033	DAAM2	-4.40256	3.45e-05		HADHB	0.3021	2.02e-11	EP400	-0.320796	3.1e-10		CMTM3	0.251035	3.78e-07	ZNF700	-0.275159	1.28e-07					MACROD2	-0.815343	0.000193728
							AXIN1	0.359306	0.000365658					TAF6	0.351502	0.000114131	CR1	-1.26697	3.48e-05		YIPF1	0.602658	2.1e-11	PPP1R3E	-0.526067	3.29e-10		KIF1B	0.630336	3.88e-07	ARMCX4	-0.39809	1.32e-07					RBM25	-0.258572	0.00019375
							SLC27A4	0.373886	0.000371875					BTBD6	0.357537	0.000114828	VCPKMT	-0.700415	3.49e-05		LAMP1	0.335531	2.24e-11	TUBGCP6	-0.538795	3.31e-10		LTF	1.88404	3.88e-07	DDX55	-0.262039	1.33e-07					TTC28	-0.476719	0.000196657
							MAPK7	0.340926	0.000378249					CNTNAP1	0.712344	0.000118716	CHUK	-0.548537	3.51e-05		LCN2	2.2589	2.37e-11	TXK	-0.568551	3.5e-10		MPO	1.55045	4.27e-07	ZBTB40	-0.320111	1.34e-07					CEP164	-0.174532	0.000197479
							PDE4A	0.50549	0.000382012					SH2D1B	1.04523	0.000119199	STEAP4	-1.08914	3.55e-05		CNIH4	0.665458	2.38e-11	ZNF439	-0.457084	3.52e-10		RAB13	0.728677	4.3e-07	MDM4	-0.314076	1.36e-07					ATG2B	-0.232755	0.000197974
							PSMC3	0.314835	0.000393289					ST6GALNAC6	0.539844	0.000121399	SNX6	-0.506697	3.56e-05		GADD45A	1.17939	2.42e-11	RLTPR	-0.62487	3.58e-10		GRB10	1.22371	4.3e-07	IPW	-0.462121	1.38e-07					TMEM123	-0.436345	0.000213382
							ECH1	0.37644	0.000398061					RGS9	0.945478	0.000124408	PPM1B	-0.431903	3.64e-05		GRB2	0.425078	2.51e-11	LOC155060	-0.712113	3.65e-10		KCTD5	0.201007	4.43e-07	SNHG1	-0.338212	1.4e-07					ZNF711	-0.547392	0.000223244
														NEURL1	0.922376	0.000125813	UBE2W	-0.736196	3.65e-05		C1QB	2.06164	2.6e-11	PRDM15	-0.41898	3.94e-10		SLC39A1	0.301933	4.44e-07	LOC613037	-0.468155	1.44e-07					TIGD1MIR5001	-0.410083	0.00022438
														CLCF1	0.649227	0.000129992	DCAF12	-1.00807	3.71e-05		CAP1	0.534898	2.69e-11	ANKRD52	-0.293429	4.02e-10		TFDP1	0.41523	4.5e-07	CLUHP3	-0.615197	1.45e-07					PPP1R3E	-0.36598	0.000226678
														USP28	0.472358	0.000130544	RYBP	-0.715967	3.75e-05		NOP10	0.642021	2.71e-11	PLEKHG5TNFRSF25	-0.698369	4.12e-10		CITED2	0.228333	4.61e-07	NKD1	-0.699564	1.51e-07					SPATS2L	-0.922114	0.000227479
														AKR1C3	0.9035	0.00013164	BROX	-0.577157	3.75e-05		TKT	0.624116	2.72e-11	ENOSF1	-0.507808	4.42e-10		PSMB10	0.483731	4.64e-07	MIR4453DKFZP434I0714	-0.467051	1.56e-07					ZNF585A	-0.214591	0.000236661
														SPON2LOC100130872	1.11375	0.000133752	TPK1	-0.51329	3.75e-05		VAMP3	0.481046	2.8e-11	ANO9	-0.715583	4.59e-10		PECR	0.529296	4.77e-07	PPWD1	-0.223695	1.56e-07					LOC100506499C14orf182	-0.331116	0.000237018
														ACKR3	0.585936	0.000141292	CA1	-2.64865	3.86e-05		IFI30	0.650298	3e-11	SATB1AS1	-0.645875	4.63e-10		DENND1A	0.328141	4.93e-07	HNRNPH1	-0.304041	1.6e-07					PLAGL2	-0.28219	0.000241282
														PAFAH2	0.416775	0.000144746	C7orf60	-0.679791	3.95e-05		ROPN1L	1.16083	3.03e-11	LINC00342	-0.607313	4.85e-10		CYB5R1	0.299538	5e-07	AFG3L1P	-0.302449	1.69e-07					C2CD3	-0.191681	0.000244763
														GZMB	1.09203	0.000149379	LUZP6MTPN	-0.548742	3.95e-05		BMX	1.63236	3.07e-11	C11orf95	-0.438191	5.43e-10		S100A4	0.474287	5.28e-07	ZSCAN30	-0.313856	1.72e-07					RBM33	-0.272432	0.000261258
														OSBPL7	0.53099	0.000150694	IL1R2	-2.57143	4.05e-05		TSG101	0.347655	3.14e-11	OXNAD1	-0.532606	5.47e-10		SMARCD3	0.537129	5.31e-07	MCC	-0.486361	1.75e-07					KAT2A	-0.321776	0.000266234
														BET1L	0.319836	0.000153678	SIPA1L2	-1.55247	4.07e-05		CDC42EP3	0.669818	3.26e-11	C16orf58	-0.343076	5.92e-10		S100A9	0.853979	5.31e-07	LINC01278	-0.358363	1.81e-07					EMR2	-0.548375	0.000268058
														POMGNT1	0.37362	0.000154289	HIPK3	-0.809492	4.09e-05		TIMP2	0.632853	3.28e-11	ARMCX2	-0.484863	6.23e-10		TOM1	0.41563	5.54e-07	C15orf62	-0.460136	1.84e-07					CHI3L2	-0.526793	0.000272751
														PLA2G16	0.692301	0.000156806	FCGR1A	-1.82568	4.24e-05		APLP2	0.440663	3.32e-11	DDX31	-0.3941	6.35e-10		GSTO1	0.380836	5.55e-07	MIR1273HWDR19	-0.324144	1.88e-07					BLK	-0.496067	0.000273453
														CTSW	0.857904	0.000163395	TMEM167B	-0.493428	4.25e-05		EMC7	0.325209	3.33e-11	ZNF577	-0.517604	6.49e-10		MLLT1	0.428411	5.64e-07	ZNF226	-0.247345	1.96e-07					SIGLEC1	-1.37776	0.000275246
														RAB11FIP3	0.496028	0.000166867	BNIP2	-0.589931	4.32e-05		LACTB	0.540557	3.51e-11	URB1	-0.485707	6.85e-10		HHEX	0.370674	5.92e-07	ZNF585B	-0.337866	2.03e-07					SLX4IP	-0.403368	0.000275669
														TGFBR3	0.900641	0.0001723	ARG1	-2.86724	4.48e-05		SRPK1	0.934803	3.6e-11	ZSCAN18	-0.59536	6.92e-10		SEC61B	0.28022	5.97e-07	MRPS31P5	-0.368611	2.04e-07					TMEM252	-0.826162	0.000276963
														NAALADL1	0.488875	0.000172425	CNEP1R1	-0.750632	4.49e-05		GSTO1	0.51779	3.62e-11	HNRNPH1	-0.36419	7.16e-10		RNASE3	1.43704	6.04e-07	CARF	-0.449273	2.2e-07					ICOS	-0.444674	0.00027961
														PRR29	0.531331	0.000176311	SKIL	-0.777481	4.54e-05		PLP2	0.745294	3.82e-11	PITPNM2	-0.472151	7.2e-10		ARPC1B	0.41922	6.15e-07	EPHX1	-0.279646	2.21e-07					ZFP62	-0.249323	0.000280705
														DUSP7	0.443885	0.000178711	LIMK2	-1.03182	4.55e-05		OS9	0.431428	3.86e-11	TNPO2	-0.25921	7.48e-10		CARD6	0.542917	6.17e-07	ZNF234	-0.324618	2.24e-07					CHD2	-0.206831	0.000288938
														NRROS	0.576701	0.000189547	LOC285847FKBP5	-1.91257	4.61e-05		CTSB	0.505498	3.92e-11	NEURL4	-0.369231	7.57e-10		LMO4	0.241767	6.32e-07	CRHR1IT1	-0.538152	2.25e-07					ZNF81	-0.327561	0.000290439
														AGFG2	0.566314	0.00019154	CHPT1	-1.17142	4.63e-05		FKBP1ASDCBP2FKBP1ASDCBP2	0.504452	3.92e-11	EPHX1	-0.337983	7.6e-10		EDEM2	0.288094	6.41e-07	RNPC3AMY2B	-0.408401	2.29e-07					AGO2	-0.387589	0.000293856
														FLT4	1.00381	0.000195575	RAB5A	-0.541605	4.63e-05		ATP6V1D	0.396929	4.01e-11	USP18	-1.6946	8.02e-10		SQRDL	0.463151	6.59e-07	RAB15	-0.472831	2.35e-07					NKTR	-0.332409	0.000301526
														YPEL1	0.563471	0.000200854	GCA	-1.26705	4.69e-05		ATG3	0.507455	4.06e-11	PLXNA3	-0.583456	8.08e-10		HK3	0.736137	6.71e-07	SGK494	-0.477518	2.37e-07					MED23	-0.234467	0.000310668
														KLHDC4	0.450594	0.000201203	PELI2	-0.707366	4.73e-05		KCMF1	0.366585	4.14e-11	PIGG	-0.268772	8.26e-10		CCDC71L	0.616625	7.03e-07	TRAF1	-0.444275	2.39e-07					VAMP1	-0.398553	0.000313558
														IFT172	0.41502	0.000208779	PDK1	-0.426077	4.87e-05		CYSTM1	1.41544	4.22e-11	ADAMTS10	-0.800992	9.21e-10		SMCO4	0.538906	7.07e-07	ABCA10ABCA5	-0.489611	2.41e-07					LINC00174	-0.400601	0.000317914
														PLCH2	0.875508	0.000213029	GNAQ	-0.80161	4.9e-05		DUSP3	0.56377	4.27e-11	SH3PXD2A	-0.5055	9.87e-10		EIF1	0.271018	7.14e-07	PDE8A	-0.319312	2.58e-07					PLEKHG2	-0.272914	0.00033036
														PACS2	0.482489	0.000214515	KLF7	-0.735888	4.95e-05		HHEX	0.502921	4.37e-11	NKTR	-0.47416	1.03e-09		HBD	1.41396	7.39e-07	NOL4L	-0.255114	2.75e-07					MIR6502IRAK3	-0.725328	0.000338778
														CCDC88C	0.4439	0.000217664	XRN1	-0.778661	4.98e-05		C1orf162	0.551986	4.47e-11	OBSCN	-0.761006	1.05e-09		VAMP5	0.619485	7.45e-07	ERVK131	-0.471482	2.81e-07					XPNPEP3	-0.195894	0.00034631
														PRSS23	1.15109	0.000217933	BCL2L11	-0.481539	4.98e-05		TMEM59	0.395115	4.52e-11	FAIM3	-0.538844	1.13e-09		ATP6V0D1	0.43235	7.81e-07	FAM118A	-0.671774	2.87e-07					HECTD4MIR6861	-0.229613	0.000362498
														PDGFRB	1.19509	0.000230279	RALB	-0.982228	5.05e-05		HEXB	0.416775	4.8e-11	ZC3H12D	-0.463715	1.14e-09		STX11	0.573939	7.9e-07	TMOD4	-0.485942	2.92e-07					MASP2	-0.417251	0.000368593
														NCR1	0.911908	0.000231217	BPI	-2.43068	5.09e-05		BPI	2.0801	4.84e-11	TNK1	-0.670002	1.16e-09		PSMB4	0.21108	8.12e-07	WDR27	-0.469189	2.95e-07					TUBG2	-0.39974	0.000368825
														ECI2	0.444273	0.000233531	CLEC4D	-1.67559	5.12e-05		COX6B1	0.401164	4.88e-11	SEPT7P2	-0.440395	1.18e-09		TCEB2	0.461798	8.56e-07	ZNF85	-0.389187	2.99e-07					NPIPB3	-0.393101	0.00037264
														PCSK7	0.361708	0.000234102	TLR5	-1.24851	5.16e-05		SIAH2	0.757687	4.96e-11	RBM19	-0.353304	1.19e-09		PGM1	0.376291	8.72e-07	METAP1D	-0.428105	3.31e-07					IL1B	-0.612434	0.000381562
														ZNF799	0.351761	0.000241557	MBOAT2	-1.14738	5.19e-05		AIF1	0.617195	5.05e-11	MGC57346CRHR1	-0.48102	1.22e-09		MSRA	0.443115	8.89e-07	PTCD3	-0.27311	3.31e-07					LINC00342	-0.413241	0.000382452
														NAA40	0.355661	0.000246077	LHFPL2	-0.929511	5.28e-05		UPP1	0.924857	5.32e-11	EML6	-0.907133	1.28e-09		DHRS7B	0.330782	9.1e-07	DPY19L2P2	-0.499269	3.36e-07					ANKRA2	-0.182274	0.000388108
														KIF21A	0.820455	0.00024719	WDFY3	-1.11768	5.32e-05		GRINA	0.850442	5.34e-11	ERVK131	-0.566608	1.28e-09		ERI1	0.403926	9.37e-07	DCAF16	-0.287369	3.48e-07
														PTGDS	1.17154	0.00025027	ACAP2	-0.698714	5.4e-05		VNN1	1.6415	5.38e-11	ATP10A	-0.501359	1.31e-09		WSB2	0.391939	9.65e-07	PPIEL	-0.617767	3.52e-07
														ACAA2	0.452421	0.000253537	IVNS1ABP	-0.636752	5.43e-05		FCGR1A	1.55302	5.75e-11	PFAS	-0.451387	1.35e-09		COX5B	0.383753	1.01e-06	ENOSF1	-0.408044	3.54e-07
														LZTR1	0.409112	0.000254446	KIAA0040	-0.620456	5.43e-05		ARF3	0.330051	5.81e-11	LAMP3	-1.55851	1.4e-09		ZNF672	0.274483	1.08e-06	ZNF137P	-0.293899	3.59e-07
														TARP	0.869471	0.000258344	YIPF4	-0.634608	5.55e-05		STOM	0.95188	6.23e-11	L3MBTL1	-0.519986	1.48e-09		SLC26A8	1.07908	1.09e-06	DENND2D	-0.331519	3.67e-07
														ADAMTS1	0.963323	0.000260211	RRM2B	-0.714851	5.62e-05		H2AFY	0.42754	6.33e-11	ILF3	-0.303548	1.48e-09		CYB5R3	0.343082	1.11e-06	TBC1D4	-0.472286	3.91e-07
														ZBTB4	0.453726	0.000262666	PAFAH1B2	-0.385512	5.65e-05		CYB5R1	0.399536	6.53e-11	LOC101929698	-0.861716	1.5e-09		PYGL	0.788696	1.12e-06	DLEC1	-0.520562	3.98e-07
														CLIC3	1.14689	0.000265331	NUDT4P1NUDT4NUDT4P2	-0.475384	5.78e-05		MSRB2	0.772665	6.87e-11	NRBP2	-0.472844	1.52e-09		TOLLIP	0.337244	1.13e-06	OTUD3	-0.357532	4.05e-07
														STK32C	0.740219	0.000267074	PIK3AP1	-0.820703	5.79e-05		HN1	0.636256	7.73e-11	NLRC3	-0.464407	1.53e-09		CTDNEP1	0.241232	1.17e-06	SRP14AS1	-0.359736	4.24e-07
														FAM109A	0.553501	0.00026862	FOXO3	-0.784827	5.82e-05		ILK	0.345848	8.11e-11	LYSMD4	-0.458731	1.53e-09		ASPHD2	0.380978	1.18e-06	RRN3P1	-0.522147	4.4e-07
														TFAP2E	0.493038	0.00027402	PIM2	-0.512728	5.88e-05		ELOVL1	0.264683	8.79e-11	LOC100506499C14orf182	-0.457278	1.54e-09		PRDX5	0.453608	1.18e-06	FAN1	-0.336191	4.52e-07
														KIAA0195	0.353808	0.000277675	CPD	-0.968265	5.9e-05		GMFG	0.624695	8.84e-11	BACH2	-0.628999	1.8e-09		ROPN1L	0.815115	1.18e-06	TMEM63A	-0.32206	4.57e-07
														FAM160B2	0.483272	0.000277729	ACTR2	-0.540327	5.94e-05		MYL12B	0.429541	8.9e-11	TGFB3	-0.555352	1.8e-09		COTL1	0.323716	1.22e-06	KLHL3	-0.493457	4.65e-07
														FAM127B	0.373083	0.000277836	GRB10	-1.91424	5.98e-05		RNF181	0.362824	8.96e-11	ZNF783	-0.376129	1.85e-09		TCN1	1.12036	1.28e-06	IFI44L	-1.61951	4.72e-07
														GUSBP4	0.567437	0.000280223	TMEM55A	-0.88065	6.01e-05		IFNGR2	0.653062	9.45e-11	ZNF507	-0.377325	1.91e-09		LAMTOR1	0.327064	1.3e-06	ADAM28	-0.536989	4.78e-07
														PGAP3	0.47779	0.000282196	FAR2	-0.894641	6.08e-05		MCTP1	0.66001	9.45e-11	SEMA4F	-0.478665	1.96e-09		SSH1	0.335424	1.37e-06	TARBP1	-0.354197	5.05e-07
														ABHD6	0.401755	0.000284933	XIAP	-0.467964	6.1e-05		KIF1B	0.830089	9.6e-11	GNB1LC22orf29	-0.355411	1.98e-09		ITGAM	0.542941	1.37e-06	OVGP1	-0.572278	5.13e-07
														ZNF74	0.470719	0.000285594	PRRG4	-1.15215	6.11e-05		MSRB1	0.941094	1.08e-10	NR2C1	-0.406079	2.09e-09		PSTPIP2	0.712204	1.39e-06	NBPF15	-0.557051	5.28e-07
														ABCD4	0.315493	0.000286795	FAM129A	-1.1267	6.19e-05		PSAP	0.425001	1.08e-10	RRN3P1	-0.628743	2.15e-09		CLP1	0.182288	1.4e-06	LOC100507006	-0.768751	5.29e-07
														GALNT11	0.264191	0.000296142	GRINA	-0.960879	6.2e-05		ARPC5	0.578389	1.17e-10	PLA2G4BJMJD7JMJD7PLA2G4B	-0.472186	2.17e-09		FADD	0.394366	1.42e-06	ZNF780B	-0.342271	5.29e-07
														ENG	0.53718	0.000301349	JAK3	-0.71301	6.27e-05		RHOG	0.640272	1.18e-10	LZTS3	-0.76982	2.2e-09		CHMP4B	0.272931	1.44e-06	ZNF605	-0.342788	5.3e-07
														FLAD1	0.31219	0.000304346	PLXNC1	-0.998568	6.28e-05		SRGN	0.905935	1.29e-10	ZGRF1	-0.440449	2.21e-09		COX6A1	0.281093	1.46e-06	ZNF793	-0.547163	5.46e-07
														NCALD	0.654243	0.000308951	ANXA3	-1.96348	6.32e-05		MMADHC	0.42877	1.32e-10	FKTN	-0.413545	2.26e-09		NATD1	0.613289	1.48e-06	SCML1	-0.482669	5.63e-07
														LLGL1	0.498807	0.000312593	SLC8A1	-0.91041	6.49e-05		RAD23B	0.440898	1.32e-10	PEX1	-0.323436	2.31e-09		ACTB	0.32307	1.5e-06	ZNF251	-0.353859	5.92e-07
														FUT11	0.544349	0.000312796	RBM47	-0.95626	6.5e-05		NATD1	0.845929	1.34e-10	DDX51	-0.367243	2.35e-09		ADI1	0.234207	1.51e-06	ZNF594	-0.394557	6.01e-07
														SAMD3	0.632224	0.000312839	PTEN	-0.87906	6.57e-05		ALDOA	0.487988	1.35e-10	ZNF419	-0.380702	2.45e-09		METRNL	0.570741	1.51e-06	NRBP2	-0.383686	6.12e-07
														PIGH	0.253578	0.000316597	TBC1D15	-0.434044	6.58e-05		AGPAT9	0.787745	1.4e-10	CDK20	-0.594401	2.51e-09		CLIC1	0.402069	1.52e-06	MRPS25	-0.295421	6.46e-07
														CXorf40A	0.33093	0.000321615	TLR2	-1.23944	6.6e-05		H2AFZ	0.389612	1.4e-10	ATM	-0.424749	2.54e-09		SLC25A5	0.233912	1.55e-06	MDC1	-0.322572	6.81e-07
														ICAM2	0.459835	0.000326898	MAK	-1.31156	6.65e-05		PRR13	0.534945	1.4e-10	TIGD1MIR5001	-0.555513	2.57e-09		BGLAPPMF1PMF1BGLAP	0.263566	1.56e-06	BCS1L	-0.308147	6.81e-07
														SUMF2	0.354771	0.000344699	GMPR	-1.51023	6.74e-05		TFDP1	0.542071	1.47e-10	C15orf62	-0.533678	2.61e-09		PARK7	0.214662	1.6e-06	LOC220729	-0.44769	7.1e-07
														MAN2C1	0.516968	0.000345181	DISC1TSNAXDISC1TSNAX	-0.423295	6.74e-05		CUTC	0.276644	1.57e-10	ZDBF2	-0.596535	2.77e-09		TOR4A	0.439353	1.62e-06	ZNF235	-0.314101	7.24e-07
														CHST14	0.402873	0.000355178	CD59	-0.897886	6.83e-05		GNG5	0.578346	1.59e-10	TBC1D32	-0.532705	2.81e-09		CD274	1.12179	1.66e-06	CEP164	-0.191326	7.28e-07
														PCCA	0.429987	0.000356015	HPSE	-0.834946	6.85e-05		DEFA4	2.73678	1.6e-10	CAD	-0.395577	2.86e-09		CAPN1	0.3021	1.67e-06	ERMN	-0.588382	7.43e-07
														SLC4A10	1.2387	0.000356915	NAMPT	-1.27976	6.86e-05		TMEM50A	0.415383	1.61e-10	FBXO41	-0.416626	2.91e-09		PGK1	0.282699	1.69e-06	POGZ	-0.186468	7.45e-07
														TMEM109	0.454124	0.00035976	TROVE2	-0.50967	6.86e-05		ARL11	0.608263	1.64e-10	TMEM194A	-0.378221	3.1e-09		ENO1	0.296886	1.69e-06	LOC150776	-0.34458	7.63e-07
														KANSL3	0.261369	0.000367242	UBASH3B	-0.398107	6.87e-05		UBAP1	0.570375	1.66e-10	ZNF331	-0.398098	3.13e-09		TXN	0.580052	1.72e-06	TTC21A	-0.679384	7.66e-07
														POLG	0.30192	0.000374213	DCP2	-0.60108	6.9e-05		NRM	0.367779	1.75e-10	TNFRSF10A	-0.438278	3.24e-09		COX8A	0.384483	1.74e-06	FLT4	-0.734204	8.09e-07
														CMC1	0.476155	0.00037438	SRPK1	-1.04027	6.96e-05		PYCARD	0.596983	1.76e-10	NCAPD3	-0.342027	3.33e-09		PFN1	0.26875	1.75e-06	COX10AS1	-0.360018	8.24e-07
														STK25	0.353862	0.000374664	BMX	-1.83074	6.97e-05		ACTR10	0.271803	1.82e-10	TAF1C	-0.501206	3.34e-09		MAFG	0.443736	1.76e-06	ZC3H6	-0.28108	8.39e-07
														OGG1	0.286904	0.000376885	MTF1	-0.677834	7.08e-05		MAP1LC3B	0.481177	1.87e-10	CBFA2T2	-0.299499	3.39e-09		OPLAH	1.06637	1.87e-06	LOC90834	-0.517416	9.05e-07
														MOGS	0.334402	0.000382746	PCMTD1	-0.598552	7.1e-05		FADD	0.535903	1.88e-10	IFT80	-0.451231	3.44e-09		POLR2J	0.470793	1.88e-06	ARGLU1	-0.335186	9.18e-07
														FBF1	0.595904	0.000386237	SMIM3	-0.740307	7.12e-05		TMEM127	0.446356	1.9e-10	CARF	-0.520222	3.58e-09		ARF3	0.233888	1.93e-06	CROCCP3	-0.396037	9.46e-07
														DOK2	0.531944	0.000387262	LBR	-0.735282	7.19e-05		TCN1	1.54264	1.93e-10	SEC31B	-0.507268	3.58e-09		LOC407835	0.34033	2e-06	EFHC1	-0.421369	9.58e-07
														RNF165	0.968136	0.000391093	HECA	-0.434396	7.2e-05		RAB7A	0.552046	2.03e-10	LOC101928150	-0.723249	3.69e-09		COMMD5	0.280857	2.03e-06	MYEF2	-0.514214	9.94e-07
														HCST	0.505167	0.000397336	ZNF267	-0.769196	7.3e-05		RNF130	0.576646	2.05e-10	ZNF347	-0.50918	4.15e-09		PSMB1	0.182809	2.06e-06	SRRM1	-0.18198	1.02e-06
														JAKMIP1	0.872657	0.000398005	CFLAR	-0.813556	7.35e-05		CAPZA1	0.503606	2.11e-10	GALT	-0.386361	4.23e-09		RDH5BLOC1S1RDH5BLOC1S1	0.393584	2.07e-06	CBFA2T2	-0.243116	1.03e-06
																	MAP3K2	-0.712002	7.35e-05		CRADD	0.411565	2.24e-10	SACS	-0.462589	4.38e-09		NUCB1	0.431789	2.07e-06	ZNF789	-0.333652	1.06e-06
																	STAM2	-0.508459	7.39e-05		CR1	1.03988	2.25e-10	HPCAL4	-0.809548	4.43e-09		PHF23	0.226737	2.1e-06	LOC653160	-0.439306	1.08e-06
																	FBXO33	-0.439711	7.59e-05		LTA4H	0.55713	2.28e-10	DGKE	-0.45724	4.45e-09		TBC1D7	0.352101	2.1e-06	EIF4A2	-0.221494	1.08e-06
																	PPP4R1L	-0.794435	7.72e-05		PFKFB3	1.12018	2.45e-10	MMS19	-0.264314	4.45e-09		ARF1	0.269619	2.11e-06	NSUN5P1	-0.51807	1.13e-06
																	X42801	-0.59447	7.72e-05		TLR5	1.04758	2.45e-10	MARS2	-0.368227	4.46e-09		KIF1C	0.244562	2.13e-06	REV1	-0.206244	1.13e-06
																	PIM1	-0.468006	7.75e-05		SCNM1TNFAIP8L2SCNM1TNFAIP8L2	0.330728	2.46e-10	ZBTB5	-0.36366	4.56e-09		RPS19BP1	0.385076	2.13e-06	SFI1	-0.376872	1.16e-06
																	CCDC170	-0.844437	7.92e-05		NPTN	0.4493	2.51e-10	LMLN	-0.416056	4.61e-09		ETFB	0.342741	2.19e-06	ZNF345	-0.357236	1.21e-06
																	PNRC1	-0.657434	7.99e-05		PGLYRP1	1.56061	2.52e-10	NPHP3ACAD11NPHP3ACAD11	-0.392817	4.72e-09		NANS	0.298611	2.2e-06	RAD52	-0.323093	1.28e-06
																	C4orf3	-0.563512	8.06e-05		UBE2R2	0.542032	2.57e-10	TTC24	-0.737423	4.75e-09		IL10RBAS1	0.3801	2.29e-06	QSOX2	-0.311905	1.3e-06
																	JAK2	-0.746208	8.18e-05		CXCL16	0.800447	2.64e-10	PTPDC1	-0.511173	4.81e-09		CA1	1.49399	2.29e-06	ASXL1	-0.244748	1.3e-06
																	FHDC1	-1.05889	8.22e-05		CEBPB	0.828647	2.67e-10	GCNT4	-0.742994	4.83e-09		C1QB	1.37096	2.31e-06	TMOD2	-0.409858	1.34e-06
																	MGAM	-1.4325	8.24e-05		OSCAR	0.690396	2.67e-10	ARMCX4	-0.448829	4.93e-09		FERMT3	0.38539	2.32e-06	SMG1P7	-0.526411	1.35e-06
																	GNA13	-0.60029	8.3e-05		RAB1A	0.439697	2.74e-10	CHD6	-0.41862	5.09e-09		UQCRFS1	0.229494	2.42e-06	TPM3P9ZNF761	-0.273271	1.36e-06
																	SLC22A15	-0.912895	8.39e-05		RDH5BLOC1S1RDH5BLOC1S1	0.538535	2.74e-10	SDR42E1	-0.556949	5.11e-09		LOC100507642	0.402413	2.45e-06	HNRNPDL	-0.259497	1.37e-06
																	UBE2J1	-0.746163	8.4e-05		VAPA	0.572391	2.84e-10	TNRC6C	-0.372335	5.14e-09		MPST	0.506394	2.46e-06	PCDH12	-0.416966	1.38e-06
																	DCTN4	-0.417502	8.42e-05		SYF2	0.350343	2.91e-10	SLC26A1	-0.786898	5.23e-09		PGLYRP1	1.10873	2.46e-06	METTL17	-0.293936	1.39e-06
																	CCDC71L	-0.932028	8.51e-05		HEBP1	0.428903	2.97e-10	ZNF549	-0.423839	5.36e-09		KIAA2013	0.3499	2.53e-06	KIAA0355	-0.285123	1.41e-06
																	ZCCHC6	-0.752872	8.6e-05		ANKRD22	1.81707	3.01e-10	METTL3	-0.331058	5.37e-09		MAD2L2	0.277909	2.56e-06	N6AMT1	-0.396136	1.45e-06
																	CDCA7	-0.898643	8.68e-05		RAB27A	0.617989	3.05e-10	ZNF514	-0.560665	5.46e-09		CREG1	0.424976	2.65e-06	CLK1	-0.386886	1.45e-06
																	TMEM158	-1.56725	8.73e-05		ZNF438	0.877382	3.35e-10	OFD1	-0.329308	5.51e-09		C19orf38	0.454041	2.75e-06	PCYOX1L	-0.287689	1.46e-06
																	MPP7	-0.620391	8.74e-05		PLOD1	0.625259	3.44e-10	PPIEL	-0.71887	5.52e-09		PLP2	0.511115	2.81e-06	MIR92A1MIR19B1MIR19AMIR18AMIR17MIR20AMIR17HG	-0.611101	1.5e-06
																	KDM7A	-0.538976	8.74e-05		ALPL	1.46628	3.47e-10	ZNF275	-0.367345	5.53e-09		TPST2	0.2981	2.86e-06	TTC39B	-0.394258	1.51e-06
																	KIF5B	-0.48346	8.84e-05		EDEM2	0.372494	3.49e-10	SGSM2	-0.412874	5.64e-09		LMAN2	0.285481	2.89e-06	TRMT10B	-0.255696	1.55e-06
																	KIAA2018	-0.477633	8.88e-05		PRKACA	0.443408	3.55e-10	WDR6	-0.360191	5.69e-09		IL4R	0.493306	2.89e-06	AOC3	-0.754784	1.57e-06
																	CMTM6	-0.740935	8.89e-05		SLPI	1.67447	3.61e-10	GOLGA2P5	-0.561551	5.87e-09		SLC25A3	0.181939	2.92e-06	MTERF4	-0.284729	1.57e-06
																	REPS2	-1.22348	9.17e-05		RAB31	0.728283	3.72e-10	VPS13A	-0.495898	5.88e-09		GUCD1	0.195179	2.92e-06	POU6F1	-0.420006	1.59e-06
																	GLRX5	-1.18387	9.17e-05		SLC26A8	1.44793	3.73e-10	SATB1	-0.377193	5.98e-09		DYSF	0.775941	3.01e-06	METTL3	-0.267242	1.61e-06
																	KCNJ2	-1.20765	9.21e-05		TUBA1C	0.370481	3.87e-10	ITPKB	-0.300406	5.99e-09		DEFA4	1.85188	3.01e-06	TSSK4	-0.46964	1.69e-06
																	FCHO2	-0.954321	9.31e-05		FTL	0.657078	3.95e-10	RCAN3	-0.598987	6.12e-09		PRELID1	0.339549	3.02e-06	AP3M2	-0.324293	1.71e-06
																	SULT1B1	-1.19481	9.38e-05		QPCT	0.993202	3.95e-10	TMEM120B	-0.371206	6.16e-09		IL15RA	0.426464	3.04e-06	ZNF7	-0.184	1.71e-06
																	FPR2	-1.1441	9.48e-05		SH3GLB1	0.635135	3.99e-10	RINT1	-0.297784	6.16e-09		IL17RC	0.474931	3.13e-06	PRKAB2	-0.283988	1.75e-06
																	GBE1	-0.591644	9.52e-05		GNS	0.51097	4.03e-10	ENGASE	-0.587847	6.17e-09		ASNA1	0.189496	3.14e-06	CRELD1	-0.292587	1.79e-06
																	C7orf73	-0.6041	9.55e-05		ZDHHC3	0.397331	4.51e-10	KNTC1	-0.346434	6.19e-09		CRADD	0.294169	3.14e-06	CCNL2	-0.32943	1.85e-06
																	MOB1A	-0.536094	9.57e-05		RALB	0.813449	4.63e-10	PRMT7	-0.391544	6.36e-09		BCAP31	0.221204	3.16e-06	ZNF202	-0.261321	1.91e-06
																	RAP2C	-0.652329	9.78e-05		TMEM120A	0.710808	4.66e-10	ZMAT1	-0.50484	6.37e-09		HN1	0.441735	3.21e-06	ZNF382	-0.419603	1.93e-06
																	CCNA2	-1.14986	9.8e-05		SIRPA	0.720459	4.84e-10	CCDC64	-0.563129	6.42e-09		LTBR	0.410458	3.22e-06	BTAF1	-0.355499	1.98e-06
																	CREB1	-0.495013	9.82e-05		HCLS1	0.488858	5.06e-10	LRIG2	-0.352924	6.44e-09		LSM10	0.277698	3.3e-06	IFT80	-0.356796	2.03e-06
																	SMPDL3A	-0.957775	9.83e-05		CLP1	0.240362	5.1e-10	GAL3ST4	-0.662577	6.53e-09		TMED9	0.258255	3.33e-06	LOC729218	-0.374928	2.1e-06
																	SSH2	-0.791045	9.86e-05		TALDO1	0.697977	5.14e-10	MXRA8	-0.707643	6.6e-09		C1GALT1C1	0.289124	3.33e-06	ZFP3	-0.299829	2.1e-06
																	F5	-1.19854	9.87e-05		C1orf43	0.253074	5.19e-10	ZKSCAN8	-0.411159	6.61e-09		GLTP	0.232825	3.41e-06	ZBTB25	-0.395339	2.14e-06
																	ERBB2IP	-0.430472	9.9e-05		RTFDC1	0.447579	5.43e-10	HPS4	-0.262547	6.69e-09		CTSD	0.489457	3.44e-06	SDR39U1	-0.409674	2.22e-06
																	CAPZA2	-0.713749	9.97e-05		HBD	1.85969	5.64e-10	ZBTB20MIR568	-0.395651	6.72e-09		SUCLG1	0.197818	3.47e-06	STK36	-0.298827	2.22e-06
																	PLAUR	-0.855078	0.000101606		RNF10	0.830786	5.78e-10	SPTBN5	-0.741863	6.87e-09		BAD	0.460707	3.47e-06	IL11RA	-0.498442	2.24e-06
																	PHF20L1	-0.603621	0.00010239		MFSD1	0.417339	6.14e-10	L3HYPDH	-0.638406	7.07e-09		SDC3	0.883563	3.48e-06	SRSF11	-0.263661	2.25e-06
																	MMP8	-3.47961	0.000104101		PKM	0.442628	6.18e-10	PAIP2B	-0.527176	7.07e-09		DDAH2	0.551264	3.49e-06	GAL3ST4	-0.531251	2.29e-06
																	IL13RA1	-0.944699	0.000104228		ARPC4TTLL3ARPC4TTLL3	0.373601	6.21e-10	ATP6V0E2AS1	-0.729892	7.22e-09		HSD3B7	0.794404	3.5e-06	TXK	-0.421184	2.33e-06
																	KIAA0430MIR6506	-0.447418	0.000105277		TRAPPC1	0.347913	6.36e-10	GPM6B	-0.658733	7.23e-09		ARMC7	0.233464	3.51e-06	PIGL	-0.416067	2.34e-06
																	CLEC4E	-1.57598	0.000105644		PSMD13	0.262024	6.42e-10	ZNF621	-0.327082	7.38e-09		RALY	0.239851	3.56e-06	NR2C1	-0.314779	2.36e-06
																	HS2ST1	-0.501694	0.000105656		SUPT4H1	0.455007	6.49e-10	NPAS2	-0.737004	7.41e-09		AGPAT2	0.515755	3.56e-06	TMEM161BAS1	-0.402132	2.42e-06
																	SLC12A6	-0.691243	0.000107683		SLC39A1	0.378643	6.63e-10	CRELD1	-0.360216	7.65e-09		AHCY	0.234979	3.57e-06	PLXDC1	-0.570947	2.46e-06
																	BASP1	-1.3032	0.000107929		DNTTIP1	0.534503	6.65e-10	ZNF850	-0.439107	7.66e-09		MSRB1	0.651629	3.58e-06	FGFRL1	-0.507097	2.54e-06
																	SERPINB1	-0.859301	0.000110226		SERPINB1	0.741247	6.82e-10	ZNF496	-0.561485	7.71e-09		STAT5A	0.239917	3.63e-06	OSGEPL1	-0.322377	2.54e-06
																	RALGAPA2	-0.750732	0.000112489		ARF1	0.359652	6.92e-10	CCNL2	-0.406005	7.78e-09		ACTG1	0.234034	3.67e-06	RBM33	-0.290855	2.56e-06
																	FAR1	-0.688523	0.0001139		PLBD1	0.869684	6.97e-10	DDX55	-0.292129	7.78e-09		DEFA1BDEFA1DEFA3	2.17735	3.68e-06	LINC00954	-0.503748	2.59e-06
																	C9orf72	-0.736413	0.000114184		PRCP	0.429916	7e-10	CEP95	-0.333133	7.91e-09		SLC25A20	0.351977	3.74e-06	SYNGAP1MIR5004	-0.350787	2.6e-06
																	PIP5K1B	-0.557714	0.000114368		FCAR	1.13773	7.03e-10	MTR	-0.388871	8.03e-09		NFE2	0.596931	3.8e-06	CELF6	-0.48991	2.81e-06
																	AQP9	-1.19713	0.000115432		EIF1B	0.492886	7.13e-10	TMEM143	-0.371705	8.2e-09		EHD1	0.399826	3.81e-06	ZNF284	-0.3559	3.02e-06
																	LYPLA1	-0.828929	0.000115569		XRCC4	0.49002	7.17e-10	DNAH1	-0.39869	8.22e-09		EFCAB2	0.695328	3.89e-06	TMEM194A	-0.292379	3.18e-06
																	CLSPN	-1.01347	0.00011578		CDC123	0.458809	7.28e-10	ABI2	-0.37554	8.24e-09		ZNF438	0.622834	3.92e-06	FMNL3	-0.351174	3.24e-06
																	ANTXR2	-0.557233	0.000118215		SIPA1L2	1.23982	7.28e-10	LOC100132356	-0.494461	8.32e-09		LDHA	0.348451	4e-06	TTC13	-0.261756	3.27e-06
																	B3GNT2	-0.615577	0.00011861		HMGB2	0.904629	7.3e-10	NLGN2	-0.650667	8.44e-09		TDRD9	0.905337	4.03e-06	LINC01004	-0.434044	3.44e-06
																	MARK3	-0.481578	0.000119276		CATSPER1	0.613457	7.36e-10	MTA3	-0.456979	8.48e-09		DNAJC4	0.294466	4.06e-06	AGAP5	-0.372276	3.6e-06
																	PFKFB2	-1.69867	0.000119929		RRAGD	0.732694	7.57e-10	RBM26	-0.299515	8.54e-09		POLR2C	0.217214	4.09e-06	ATM	-0.324483	3.62e-06
																	CD177	-4.15122	0.000122493		BCAP31	0.299228	7.76e-10	DOCK9	-0.509158	8.68e-09		GSR	0.299583	4.24e-06	KNTC1	-0.27157	3.62e-06
																	DEFA4	-3.13548	0.000123278		ME2	0.353554	7.85e-10	CCDC14	-0.47205	8.79e-09		OAT	0.339927	4.28e-06	SRSF6	-0.243407	3.64e-06
																	KBTBD2	-0.456797	0.000124082		EFCAB2	0.960132	7.92e-10	ZNF142	-0.30409	9.26e-09		ATP6V1C1	0.43745	4.37e-06	MMS19	-0.204768	3.68e-06
																	ARID4B	-0.450231	0.000126816		F5	1.01554	8.12e-10	USP36	-0.382555	9.33e-09		EPN1	0.451743	4.37e-06	MTX3	-0.345464	3.74e-06
																	RAB8B	-0.637625	0.00012685		MAP2K3	0.603866	8.24e-10	HEMK1	-0.438405	9.4e-09		PQLC1	0.445951	4.38e-06	ZRSR2	-0.308822	3.82e-06
																	SLC40A1	-0.827154	0.000127222		COQ2	0.431192	8.3e-10	ZIK1	-0.474789	9.51e-09		FAM20C	0.55105	4.4e-06	MYO19	-0.336932	3.93e-06
																	LTA4H	-0.619694	0.00012735		HCK	0.680013	8.46e-10	ZNF33B	-0.383337	9.9e-09		GSTZ1	0.318585	4.41e-06	GSDMB	-0.517727	3.99e-06
																	SEL1L	-0.498737	0.000128597		AKIRIN2	0.526224	8.6e-10	NRIP2	-0.46294	9.96e-09		DUSP3	0.380765	4.46e-06	ZNF717	-0.336708	3.99e-06
																	TLR8	-0.87643	0.000130331		SEMA4A	0.687218	8.69e-10	FBF1	-0.537431	1.01e-08		HYAL2	0.392145	4.54e-06	ZNF354B	-0.374288	4.04e-06
																	PELI1	-0.919311	0.000130426		ZYX	0.650795	8.69e-10	CHMP7	-0.404424	1.02e-08		FAM32A	0.187535	4.56e-06	DCAF8	-0.154659	4.28e-06
																	ZDHHC17	-0.624159	0.000130692		FLOT2	0.72779	8.7e-10	MKL2	-0.538752	1.05e-08		STX5	0.199383	4.59e-06	LOC200772	-1.02244	4.29e-06
																	RAB1A	-0.488712	0.000132111		SDF2	0.362414	8.82e-10	ALS2CL	-0.671565	1.06e-08		ZNF787	0.537657	4.63e-06	ZNF204P	-0.525438	4.44e-06
																	LAMP2	-0.717235	0.000132802		SLC2A3	0.949488	8.83e-10	TAMM41	-0.389649	1.07e-08		ADM	0.882616	4.63e-06	TUBGCP4	-0.267829	4.5e-06
																	BACH1	-0.775866	0.000132834		PSMD6	0.239144	8.9e-10	ZNF83	-0.5311	1.09e-08		GK3P	0.703562	4.65e-06	ZNF441	-0.350686	4.59e-06
																	FGFR1OP2	-0.479554	0.000133115		SUMF1	0.382179	8.92e-10	ZNF135	-0.743464	1.1e-08		MRPL53	0.385589	4.69e-06	ZNF782	-0.29209	4.62e-06
																	TMEM183ATMEM183B	-0.293908	0.000134486		PCBP1	0.308234	9.17e-10	TPM2	-0.685577	1.11e-08		RNF181	0.249404	4.72e-06	ZFX	-0.316145	4.64e-06
																	CXCL1	-1.16972	0.000135509		RTN4	0.408985	9.22e-10	SLC35D1	-0.32499	1.14e-08		PSMD13	0.189228	4.8e-06	AOC2	-0.675773	4.67e-06
																	SAP30L	-0.329249	0.000135778		MAPK3	0.576005	9.38e-10	GOLGA8B	-0.694434	1.16e-08		SLC25A44	0.478306	4.83e-06	SRRM2	-0.275569	4.7e-06
																	TRIQK	-0.818578	0.000136131		TNFSF13TNFSF12TNFSF13TNFSF12	0.395977	9.48e-10	IKBKAP	-0.315783	1.21e-08		TADA3	0.215288	4.85e-06	MIR600HGMIR600	-0.51828	4.83e-06
																	TNS1	-1.41402	0.00013614		GHITM	0.27349	9.57e-10	LOC283922	-0.389345	1.22e-08		PGS1	0.507455	4.95e-06	ZNF546	-0.327892	5.05e-06
																	ANKRD33B	-0.624863	0.000136853		MCMBP	0.345332	9.9e-10	BEND4	-0.647306	1.23e-08		TBCB	0.257397	5.01e-06	SUGP2	-0.296657	5.09e-06
																	RRAGD	-0.837959	0.000137933		HIATL1	0.56985	1e-09	GLUD1P3	-0.628015	1.24e-08		RHOG	0.43861	5.34e-06	AMTNICN1	-0.299919	5.23e-06
																	CEACAM6	-3.00047	0.000139012		BGLAPPMF1PMF1BGLAP	0.343552	1.02e-09	ZNF345	-0.425905	1.25e-08		TMCO3	0.491135	5.38e-06	RALGPS1	-0.329115	5.33e-06
																	TTC32	-0.589843	0.000139466		CEBPA	0.598852	1.05e-09	PROX2	-0.466456	1.26e-08		ADAP1	0.391883	5.52e-06	RPGRIP1	-0.57242	5.65e-06
																	MORC3	-0.419534	0.000139909		IL1R2	1.98421	1.09e-09	AMTNICN1	-0.381372	1.26e-08		SDHB	0.231349	5.64e-06	SDHAP2LINC00969	-0.41261	5.69e-06
																	PTPRC	-0.51306	0.000140207		B4GALT5	0.940125	1.11e-09	PRRC2B	-0.313341	1.28e-08		SLC1A5	0.351159	5.72e-06	CTBP1AS	-0.490656	5.76e-06
																	HDAC4	-0.614561	0.000140779		TP53I11	0.897288	1.11e-09	SLC41A1	-0.410452	1.3e-08		SERPINB1	0.527709	5.77e-06	PDE4DIP	-0.304059	5.79e-06
																	TOR1AIP1	-0.430329	0.000143376		ANXA1	0.478096	1.13e-09	CELSR1	-0.640639	1.35e-08		GABARAP	0.348368	5.81e-06	ZNF419	-0.285168	5.8e-06
																	PHF21A	-0.714181	0.000144307		BRE	0.29881	1.16e-09	MLLT6	-0.369733	1.39e-08		RTN4	0.294848	5.84e-06	ORC2	-0.204651	5.8e-06
																	MPP1	-0.851006	0.000145899		SELPLG	0.555306	1.17e-09	NSUN5P1	-0.614175	1.41e-08		SRF	0.231216	5.93e-06	MIR3916	-0.447653	5.93e-06
																	HNRNPH2RPL36AHNRNPH2RPL36A	-0.516676	0.00014657		FKBP9	0.8579	1.19e-09	GCN1L1	-0.339197	1.41e-08		SZRD1	0.169445	5.95e-06	KLF8	-0.546112	6e-06
																	VPS4B	-0.439767	0.000147108		MARK3	0.41464	1.19e-09	MRPS31P5	-0.409126	1.42e-08		CA4	1.01482	5.99e-06	KIAA1407	-0.354059	6.11e-06
																	MEFV	-0.775733	0.000147876		PRKCD	0.593933	1.2e-09	ZNF682	-0.491315	1.45e-08		ENTPD7	0.536984	6.04e-06	ZNF558	-0.31362	6.14e-06
																	RAB33B	-0.775034	0.000148525		LMNB1	0.884593	1.28e-09	CDAN1	-0.288013	1.45e-08		P4HB	0.234462	6.08e-06	PEX1	-0.240663	6.2e-06
																	PPP1R12A	-0.538784	0.000148786		GPR84	1.73567	1.29e-09	MYH3	-0.487589	1.46e-08		COPE	0.352261	6.09e-06	FLVCR1	-0.38499	6.3e-06
																	IL1RAP	-1.16181	0.000148915		RNF135	0.477967	1.31e-09	ZNF589	-0.359947	1.47e-08		NDUFB3	0.420792	6.22e-06	ENO3	-0.437639	6.32e-06
																	TMOD3	-0.456528	0.000151814		SERPINA1	0.738186	1.31e-09	KLHL11	-0.5921	1.51e-08		CLTB	0.318116	6.27e-06	MTR	-0.298859	6.48e-06
																	RNF144B	-0.944189	0.000152419		ADAM9	0.705446	1.32e-09	SDHAP1	-0.426186	1.51e-08		BRI3	0.483231	6.35e-06	PLCG1	-0.357168	6.5e-06
																	APBB1IP	-0.654568	0.000153123		HEBP2	0.572404	1.35e-09	LINC00649	-0.581612	1.53e-08		CATSPER1	0.435821	6.36e-06	CEP295	-0.249292	6.59e-06
																	SNX13	-0.594109	0.000153125		ARPC1A	0.30045	1.37e-09	TTC3	-0.371226	1.53e-08		SEC11A	0.214268	6.38e-06	AHSA2	-0.421349	6.61e-06
																	ACTR3	-0.420752	0.000153599		TMEM165	0.55144	1.38e-09	SCNN1D	-0.797386	1.55e-08		IGFLR1	0.403403	6.45e-06	DGKE	-0.345595	6.64e-06
																	SDCBP	-0.886039	0.000153673		LDHA	0.470091	1.4e-09	LMO7	-0.540336	1.6e-08		SERTAD3	0.287745	6.6e-06	PRPF39	-0.307151	6.68e-06
																	LMTK2	-0.670474	0.000153687		MBOAT2	0.921435	1.4e-09	EXOG	-0.363439	1.64e-08		RTN2	0.569387	6.61e-06	P2RY10	-0.431265	6.74e-06
																	USP3	-0.462276	0.000155879		HIST1H2BK	0.666493	1.41e-09	MIR4793CELSR3	-0.590046	1.69e-08		ARL11	0.415874	6.63e-06	EP400	-0.224495	7.43e-06
																	SMARCD3	-0.768254	0.000155959		CDC42	0.372344	1.42e-09	IFT172	-0.355179	1.69e-08		MRPL12	0.362793	6.66e-06	TMEM147AS1	-0.422408	7.49e-06
																	RAB36	-1.27191	0.000156126		GNB1	0.261997	1.42e-09	LOC202181	-0.57145	1.8e-08		FBXO6	0.622895	6.66e-06	HERC6	-0.670661	7.64e-06
																	SLMAP	-0.462775	0.000157079		CALCOCO2	0.324699	1.48e-09	TRMT13	-0.467217	1.8e-08		RNF7	0.213049	6.69e-06	LINC01128	-0.33137	7.74e-06
																	ZMPSTE24	-0.631601	0.000157168		TK2	0.426139	1.49e-09	GUSBP1	-0.421499	1.82e-08		DNAJC1	0.260867	6.86e-06	ZKSCAN8	-0.311314	7.92e-06
																	USB1	-0.828037	0.00015793		U2AF1	0.287429	1.49e-09	TSPYL4	-0.27925	1.87e-08		ARPC5	0.391836	6.89e-06	ZNF223	-0.323832	7.99e-06
																	ERGIC2	-0.513458	0.000160401		YWHAH	0.386066	1.62e-09	DOPEY1	-0.438206	1.88e-08		CKAP4	0.637261	6.98e-06	FKTN	-0.304301	8.04e-06
																	MXD1	-1.0331	0.000161473		CDA	0.954075	1.63e-09	HEATR1	-0.415107	1.89e-08		GRB2	0.278165	7.16e-06	PKI55	-0.271125	8.04e-06
																	STRN	-0.485824	0.0001628		PSMD4	0.364291	1.67e-09	RIMKLB	-0.469745	1.93e-08		POLE4	0.327306	7.28e-06	SRSF5	-0.246306	8.17e-06
																	RAD23B	-0.474637	0.000162966		SLC40A1	0.703237	1.69e-09	TRMT11	-0.360775	1.95e-08		MMADHC	0.291212	7.3e-06	HNRNPUAS1	-0.462221	8.27e-06
																	AMPD3	-0.543209	0.000163127		MPO	1.934	1.73e-09	COG1	-0.240303	2.01e-08		SCARF1	0.74081	7.62e-06	CDK16	-0.202248	8.31e-06
																	MIR761NRD1	-0.548468	0.000163656		SFT2D1	0.384528	1.77e-09	RCCD1	-0.467132	2.03e-08		LAMP1	0.218601	7.67e-06	HAUS5	-0.321068	8.7e-06
																	LYN	-0.768234	0.000163998		TMCO3	0.669525	1.77e-09	SLC29A2	-0.53125	2.07e-08		LILRA5	0.742275	7.74e-06	HLAJ	-0.476341	8.87e-06
																	TRIB1	-0.878356	0.000164025		GDI2	0.281563	1.79e-09	NRCAM	-1.06292	2.09e-08		CHPT1	0.665584	7.79e-06	X42984	-0.264737	8.88e-06
																	FAM200B	-0.616056	0.000164309		UBC	0.341408	1.82e-09	CNKSR2	-0.56263	2.11e-08		ATP6V1E1	0.213577	7.86e-06	LOC100499484C9ORF174LOC100499484CCDC180	-0.439549	8.91e-06
																	ALOX5AP	-1.226	0.000164533		SUCLG1	0.262346	1.87e-09	TRAF1	-0.490763	2.11e-08		VTI1B	0.319928	7.92e-06	NEB	-0.408781	8.93e-06
																	PROK2	-1.42449	0.000165493		UBE2A	0.295259	1.91e-09	SLC25A45	-0.416973	2.14e-08		DCTN3	0.216824	8.09e-06	CCT6P3	-0.56823	9.04e-06
																	LRRK2	-0.965255	0.000165744		MYD88	0.532156	1.95e-09	LUC7L3	-0.403014	2.14e-08		MAP2K2	0.346772	8.12e-06	ZNF331	-0.293448	9.15e-06
																	YY1	-0.320377	0.00017053		TRAPPC3	0.230951	2.01e-09	NOM1	-0.312806	2.27e-08		SRPK1	0.606464	8.24e-06	FCRL3	-0.489571	9.58e-06
																	ATP11B	-0.675628	0.000170687		RFWD2	0.491451	2.06e-09	MAN1C1	-0.547511	2.34e-08		LAPTM4A	0.248885	8.32e-06	PAPD7	-0.219606	9.69e-06
																	CDC123	-0.513453	0.000172177		PGM1	0.470394	2.1e-09	ZCCHC11	-0.332314	2.37e-08		ARPC3	0.315325	8.36e-06	TPM2	-0.522425	9.78e-06
																	CRISP3	-2.25728	0.000172619		FCN1	0.603264	2.22e-09	MAP3K12	-0.351062	2.41e-08		CAMP	1.07304	8.44e-06	AAK1	-0.237795	9.8e-06
																	CUL4B	-0.417857	0.000173175		IL10RBAS1	0.49449	2.23e-09	SIDT1	-0.419182	2.48e-08		SEMA4A	0.483743	8.47e-06	ZNF711	-0.545512	1.03e-05
																	ASPH	-1.30457	0.000176852		KIAA0930	0.446681	2.25e-09	SLC38A1	-0.428631	2.5e-08		STAT5B	0.379082	8.52e-06	PNPT1	-0.479114	1.04e-05
																	CSNK1A1L	-1.01476	0.000178778		F8	0.648963	2.31e-09	MSTO2PMSTO1	-0.369051	2.56e-08		PKM	0.309919	8.55e-06	SNED1	-0.47608	1.05e-05
																	SNX3	-0.708804	0.0001791		C14orf2	0.402535	2.35e-09	ZNF681	-0.570563	2.58e-08		ALG14	0.34111	8.57e-06	PDXDC2P	-0.393191	1.07e-05
																	RICTOR	-0.770186	0.000180964		RRAGA	0.222286	2.37e-09	ZNF169	-0.354704	2.64e-08		NARRRAB34	0.391066	8.65e-06	INCA1	-0.351281	1.07e-05
																	PLEKHF2	-0.499824	0.000181578		EIF1	0.334264	2.42e-09	SHPKTRPV1	-0.278075	2.66e-08		ISY1ISY1RAB43RAB43	0.232881	8.68e-06	TMEM120B	-0.276356	1.11e-05
																	ATP6V1A	-0.587282	0.000182045		LTF	2.32943	2.5e-09	ZSCAN29	-0.222498	2.67e-08		CHCHD1	0.247529	8.83e-06	ZCCHC11	-0.256958	1.11e-05
																	AFF1	-0.664235	0.000182984		FCGR1B	1.26063	2.51e-09	ANAPC1	-0.410939	2.71e-08		PSMB8	0.295791	8.87e-06	MPRIP	-0.266209	1.12e-05
																	MCL1ADAMTSL4AS1	-0.648337	0.000183535		LTBR	0.540312	2.51e-09	UHRF2	-0.30833	2.74e-08		TIMM17B	0.265785	8.9e-06	IKBKAP	-0.239222	1.12e-05
																	SLC26A8	-1.61361	0.000183646		AGTPBP1	0.574539	2.6e-09	TRMT2B	-0.26869	2.82e-08		VPS25	0.207949	8.94e-06	SCART1	-0.750529	1.13e-05
																	H3F3AH3F3AP4	-0.897771	0.000184094		GRB10	1.4982	2.63e-09	TRIM52	-0.29697	2.92e-08		RNF10	0.575606	8.94e-06	ANKRD52	-0.202505	1.13e-05
																	TMEM33	-0.546477	0.000184126		GNAI2	0.394587	2.67e-09	ANKRD23	-0.551847	2.94e-08		DBNL	0.289248	8.97e-06	TRIM66	-0.342567	1.14e-05
																	AGO2	-0.643631	0.00018536		CERS5	0.262869	2.72e-09	AMIGO1	-0.630868	2.95e-08		TXNDC17	0.308988	9.03e-06	MSTO2PMSTO1	-0.285092	1.21e-05
																	CRNKL1	-0.291225	0.000185946		CTDSP1	0.355415	2.77e-09	ZNF623	-0.337981	2.99e-08		C1orf43	0.176435	9.04e-06	CLK2	-0.205686	1.21e-05
																	MCTP2	-0.934458	0.000186204		EIF4H	0.22238	3.02e-09	ZCCHC14	-0.286835	3.04e-08		RHBDD2	0.28317	9.04e-06	ZNF266	-0.312641	1.22e-05
																	SPAST	-0.55769	0.00018687		RTN2	0.774406	3.02e-09	ZNF785	-0.427745	3.05e-08		SURF4	0.156103	9.07e-06	TSC1	-0.210669	1.22e-05
																	LOC93432	-1.62099	0.000187331		EIF4E3	0.604313	3.1e-09	LINC00954	-0.602617	3.11e-08		CTDP1	0.371118	9.17e-06	LINC00894	-0.409013	1.25e-05
																	SOCS3	-1.39776	0.000187458		ZDHHC7	0.299259	3.12e-09	IL11RA	-0.593319	3.12e-08		H2AFZ	0.262154	9.21e-06	LUC7L	-0.321283	1.27e-05
																	TRIP12	-0.365479	0.000188139		ERLIN1	0.773357	3.13e-09	FANCD2	-0.323959	3.16e-08		CEACAM8	1.68265	9.23e-06	DIP2C	-0.505314	1.28e-05
																	ATP6V1C1	-0.674125	0.000189131		KLHL2	0.952463	3.28e-09	PLXNA1	-0.533337	3.17e-08		RAD23B	0.295976	9.24e-06	GGT7	-0.391824	1.31e-05
																	FAM76B	-0.558114	0.000189654		STX5	0.263611	3.3e-09	ZNF606	-0.312705	3.24e-08		C19orf10	0.337681	9.24e-06	ANKZF1	-0.273241	1.32e-05
																	DACH1	-1.20703	0.000189831		SRXN1	0.854643	3.31e-09	TPP2	-0.305498	3.24e-08		ADAM9	0.499521	9.34e-06	ZNF140	-0.184951	1.32e-05
																	CD46	-0.707068	0.000190486		PSMB1	0.232996	3.39e-09	KIAA0907	-0.221759	3.27e-08		IL18R1	1.04019	9.36e-06	TSPYL4	-0.21268	1.33e-05
																	CLIC4	-0.632809	0.000192012		TYROBP	0.624234	3.4e-09	MDS2	-0.721451	3.28e-08		MAP2K3	0.422729	9.48e-06	PRKCQAS1	-0.368294	1.34e-05
																	HCAR2	-1.10977	0.000192521		ENSA	0.230145	3.45e-09	ZNF780B	-0.383642	3.39e-08		ANO10	0.424304	9.51e-06	CEP290	-0.331278	1.34e-05
																	VCPIP1	-0.590091	0.000192599		THOC5	0.467221	3.47e-09	SLC2A11	-0.398287	3.4e-08		HCK	0.47544	9.61e-06	POLG2	-0.240071	1.37e-05
																	MKI67	-1.29377	0.000192798		C3AR1	0.911999	3.66e-09	NBEA	-0.600919	3.6e-08		TMED1	0.30094	9.71e-06	BACE1	-0.279503	1.39e-05
																	PPP3R1	-0.485603	0.000193213		REEP5	0.306846	3.74e-09	HSF5	-0.544332	3.66e-08		PRDX3	0.234844	9.76e-06	C5orf45	-0.36317	1.4e-05
																	RB1CC1	-0.542068	0.000194029		STX11	0.70509	3.74e-09	AHSA2	-0.523817	3.68e-08		RETN	1.21348	1e-05	ATF7IP2	-0.328199	1.41e-05
																	CYB5R4	-0.769772	0.00019412		PSMD9	0.325798	3.75e-09	ING5	-0.295147	3.7e-08		CAPZB	0.213394	1.01e-05	NXF1	-0.260634	1.42e-05
																	HIVEP1	-0.43263	0.000195993		LMO4	0.292779	3.79e-09	MYEF2	-0.587429	3.73e-08		TNFSF13TNFSF12TNFSF13TNFSF12	0.278058	1.03e-05	UHRF2	-0.23662	1.42e-05
																	SLC9A8	-0.790404	0.000196439		SPG21	0.352546	3.89e-09	MIS12	-0.266762	3.73e-08		FUOM	0.504752	1.03e-05	MIR29C	-0.594046	1.43e-05
																	B4GALT5	-1.06484	0.000197913		GLRX	0.526976	4.15e-09	MTOR	-0.241919	3.74e-08		RRAGA	0.160144	1.06e-05	LOC389906	-0.424424	1.43e-05
																	EDEM3	-0.509855	0.000198836		CALM2	0.439571	4.16e-09	CCDC66	-0.408201	3.76e-08		X42799	0.299465	1.06e-05	DIDO1	-0.176638	1.43e-05
																	ORM1	-2.11685	0.000200265		TOM1	0.500639	4.21e-09	EGFL8PPT2PPT2EGFL8	-0.454329	3.81e-08		GRK6	0.302978	1.07e-05	FOSB	-0.537717	1.45e-05
																	PSEN1	-0.483849	0.000201986		VPS25	0.281882	4.23e-09	PRDM11	-0.424199	3.84e-08		GDE1	0.336319	1.08e-05	ITPR3	-0.344797	1.45e-05
																	CDC73	-0.437995	0.000202502		ANP32A	0.452374	4.25e-09	KPNA5	-0.563596	3.86e-08		AURKAIP1	0.430143	1.08e-05	JPX	-0.374079	1.46e-05
																	HP	-2.41433	0.000203242		CEACAM6	2.39939	4.26e-09	ARGLU1	-0.38188	4.05e-08		MIIP	0.44201	1.11e-05	ZNF528	-0.340471	1.49e-05
																	ALPL	-1.61911	0.000204793		SNRNP35	0.363695	4.3e-09	EFHC1	-0.479597	4.07e-08		CTDSP1	0.255852	1.13e-05	MAP3K12	-0.267843	1.49e-05
																	MKRN1	-0.645388	0.000205602		MYL12A	0.392929	4.32e-09	SALL2	-0.581994	4.1e-08		HDAC4	0.373331	1.19e-05	STAG3L2	-0.404732	1.53e-05
																	IER3	-0.884632	0.000205957		RNF175	0.987822	4.4e-09	OSGEPL1	-0.381777	4.1e-08		GNB2	0.444539	1.19e-05	CA5B	-0.307293	1.57e-05
																	ARFIP1	-0.587074	0.000206058		NDUFB3	0.561346	4.63e-09	AKAP1	-0.306829	4.13e-08		JMJD6	0.259926	1.21e-05	ANO9	-0.488334	1.6e-05
																	ZNF438	-0.956651	0.000208295		CARS	0.280417	4.64e-09	ZNF382	-0.490121	4.14e-08		NAA38	0.356397	1.22e-05	GSE1	-0.230749	1.61e-05
																	AP3S1	-0.512686	0.000209693		FLOT1	0.724522	4.69e-09	ANKRD26	-0.444347	4.22e-08		YKT6	0.153609	1.25e-05	SETD6	-0.278258	1.62e-05
																	LYST	-0.63041	0.000210909		FBXL5	0.598985	4.74e-09	LOC642852	-0.382713	4.23e-08		ST3GAL2	0.420424	1.25e-05	KRT72	-0.913343	1.64e-05
																	DYSF	-1.18519	0.000212369		CCNDBP1	0.442927	4.83e-09	TRAP1	-0.324204	4.33e-08		LINC00152	0.444989	1.25e-05	CCT6P1	-0.31459	1.66e-05
																	ANKRD13A	-0.517007	0.000213026		IDH1	0.418694	4.89e-09	LOC642846	-0.901195	4.41e-08		QSOX1FLJ23867	0.408704	1.26e-05	LOC100289230	-0.402456	1.69e-05
																	NFKB2	-0.536641	0.000213047		CKLFCKLFCMTM1CMTM1	0.676141	4.91e-09	METTL17	-0.339592	4.43e-08		NDUFAF1	0.260818	1.27e-05	PVT1	-0.338879	1.69e-05
																	NLRC4	-1.00761	0.000214622		RPS6KA1	0.442322	4.92e-09	HIP1R	-0.542189	4.45e-08		VNN1	1.03436	1.27e-05	KRIT1	-0.222307	1.73e-05
																	IL17RA	-0.691181	0.000215468		USB1	0.69313	4.93e-09	USP11	-0.373416	4.61e-08		ASPH	0.782247	1.32e-05	LOC101927482	-0.516105	1.75e-05
																	DNAJC25GNG10DNAJC25GNG10	-1.14376	0.000216103		MGST1	0.683383	4.95e-09	LTBP3	-0.655096	4.63e-08		CEACAM6	1.66504	1.32e-05	TUBG2	-0.397596	1.75e-05
																	PTGS2	-0.927328	0.000217069		VASP	0.606686	4.97e-09	ZBTB26	-0.393108	4.72e-08		SRA1	0.302648	1.39e-05	ODF2L	-0.295086	1.79e-05
																	NFKB1	-0.312587	0.000217095		AGTRAP	0.639442	5.32e-09	LOC102723927	-0.734437	4.76e-08		ANKRD33B	0.377493	1.39e-05	CKMT2AS1	-0.391038	1.83e-05
																	VNN1	-1.72178	0.000217249		ALOX5AP	1.01801	5.42e-09	LENG8	-0.491552	4.79e-08		CDKN2D	0.486208	1.39e-05	RALGAPA1RALGAPA1P	-0.29675	1.84e-05
																	AFTPH	-0.379429	0.000219359		DNAJC5	0.408119	5.49e-09	KMT2A	-0.399853	4.86e-08		SIPA1L2	0.837877	1.39e-05	ZNF440	-0.207105	1.85e-05
																	X42799	-0.472417	0.000219977		PIK3CB	0.39121	5.53e-09	LOC728743	-0.456926	4.91e-08		BNIP2	0.330593	1.4e-05	ZNF736	-0.318358	1.86e-05
																	FBXO38	-0.475639	0.00022016		ZAK	0.639561	5.64e-09	NAA40	-0.294948	4.91e-08		LIMK2	0.571133	1.4e-05	RIMKLB	-0.352396	1.88e-05
																	ALOX5	-0.865452	0.00022034		ARHGDIB	0.419721	5.77e-09	FCGBP	-0.948556	4.96e-08		EIF4EBP1	0.352829	1.42e-05	L3MBTL1	-0.363079	1.9e-05
																	ECT2	-0.619959	0.000220399		NFE2	0.775528	5.79e-09	SNHG1	-0.356987	5e-08		BRMS1	0.241708	1.43e-05	HPS4	-0.190346	1.91e-05
																	SLC6A8	-1.43061	0.000220432		GSK3A	0.306883	5.93e-09	AMIGO2	-0.412969	5.01e-08		ANAPC15	0.333456	1.44e-05	NLGN2	-0.476087	1.95e-05
																	NMI	-0.762387	0.00022324		NCSTN	0.385462	5.99e-09	POLG2	-0.305655	5.05e-08		CDIPT	0.290927	1.47e-05	ZNF461	-0.314701	1.95e-05
																	IFNGR2	-0.68445	0.000224753		CCDC71L	0.743577	6.14e-09	HOOK1	-0.637267	5.27e-08		DSC2	0.896714	1.47e-05	RASGRF2	-0.427332	1.96e-05
																	PPP1R3D	-0.704147	0.000225995		IFITM2	0.908338	6.16e-09	ZNF134	-0.308649	5.27e-08		ZDHHC3	0.268703	1.48e-05	KCTD7	-0.26649	1.98e-05
																	MS4A3	-1.65298	0.000229642		GLT1D1	0.806564	6.27e-09	RASGRF2	-0.553448	5.29e-08		ITGB2	0.339125	1.48e-05	ZNF850	-0.321228	1.99e-05
																	MED13	-0.479078	0.000229981		SIRPD	0.692189	6.46e-09	FBXW8	-0.374348	5.43e-08		OAZ1	0.377716	1.48e-05	SUN1	-0.239227	1.99e-05
																	GALNT7	-0.515008	0.000230797		SNF8	0.26965	6.59e-09	MIR4453DKFZP434I0714	-0.493208	5.44e-08		DRAM1	0.423908	1.5e-05	TTC24	-0.52917	2.05e-05
																	C4orf32	-0.782687	0.000231718		KCTD2	0.288713	6.78e-09	NUP205	-0.339806	5.47e-08		NDUFB10	0.233702	1.59e-05	BBS4	-0.210361	2.05e-05
																	SRGN	-0.957946	0.000232364		RAB3D	0.613458	7.01e-09	TMC8	-0.385787	5.54e-08		SCPEP1	0.352342	1.59e-05	RBBP6	-0.165613	2.07e-05
																	MIER1	-0.57659	0.000232565		AIG1	0.495986	7.13e-09	CRAMP1L	-0.25481	5.56e-08		RABAC1	0.487627	1.59e-05	BMP8A	-0.508726	2.1e-05
																	ETV7	-2.19565	0.000232889		NDUFAF1	0.354787	7.13e-09	DNASE1	-0.345596	5.58e-08		ADIPOR2	0.133847	1.6e-05	SETDB2	-0.220546	2.1e-05
																	FKBP1ASDCBP2FKBP1ASDCBP2	-0.515508	0.000232962		IFNGR1	0.647859	7.3e-09	ZNF585A	-0.265547	5.58e-08		GPANK1	0.209521	1.6e-05	ZNF585A	-0.204488	2.16e-05
																	H2AFZ	-0.409338	0.000233435		RAB1B	0.387074	7.35e-09	BTBD11	-0.416007	5.66e-08		NARF	0.417796	1.62e-05	DDX31	-0.267058	2.17e-05
																	RAB31	-0.788683	0.000233633		TSHZ3	0.701382	7.37e-09	EFCAB13	-0.556793	5.67e-08		TBC1D10B	0.2592	1.65e-05	ZCCHC14	-0.216227	2.18e-05
																	SAMD8	-0.539512	0.00023596		NANS	0.373797	7.45e-09	ZNF860	-0.814427	5.82e-08		PCBP1	0.211277	1.67e-05	ADHFE1	-0.446625	2.2e-05
																	PPP1CB	-0.58709	0.000237949		NEDD8NEDD8MDP1MDP1	0.339414	7.49e-09	PKD1P1	-0.871694	5.86e-08		BAK1	0.332176	1.67e-05	ZNF181	-0.269956	2.24e-05
																	SPPL2A	-0.479894	0.000237991		SLC7A7	0.459645	7.57e-09	MDC1	-0.358862	5.88e-08		SOWAHD	0.472141	1.69e-05	ZNF76	-0.237795	2.28e-05
																	VBP1	-0.376254	0.000239802		CDKN2D	0.666268	7.58e-09	POM121	-0.253649	5.9e-08		NACC1	0.291276	1.71e-05	RBM43	-0.340225	2.31e-05
																	MEGF9	-0.936466	0.000240198		NSUN7	1.12584	7.6e-09	ZNF767P	-0.438624	5.95e-08		MYL6	0.343482	1.71e-05	SLC41A1	-0.30038	2.34e-05
																	GPR160	-1.10415	0.000240901		DDIAS	0.694678	7.76e-09	APBA2	-0.581045	6e-08		NDUFS6	0.315776	1.74e-05	USPL1	-0.226112	2.36e-05
																	INTS6	-0.362345	0.000241096		PRRG4	0.888209	7.86e-09	ZNF551	-0.424828	6e-08		LOC441081	1.34273	1.74e-05	CCDC78	-0.57264	2.45e-05
																	NFE2	-0.905473	0.000241118		SECTM1	0.866501	8.02e-09	ANGEL1	-0.335479	6.03e-08		GSN	0.485641	1.83e-05	ZNF738	-0.310621	2.48e-05
																	SELENBP1	-1.95846	0.000244177		C7orf73	0.484551	8.06e-09	PGM3	-0.292078	6.1e-08		FAM46C	0.644614	1.84e-05	TRMT11	-0.267146	2.5e-05
																	RNF141	-0.679036	0.000245417		LINC01503	0.701555	8.07e-09	HERC2P2	-0.620309	6.13e-08		MIEN1	0.267468	1.86e-05	TTC14	-0.361599	2.57e-05
																	BCL6	-1.08701	0.000247217		YKT6	0.207548	8.1e-09	ZNF286A	-0.422985	6.14e-08		CEBPB	0.542196	1.86e-05	ZNF33B	-0.276733	2.59e-05
																	ZNF148	-0.503054	0.000248414		BPGM	0.972322	8.14e-09	ITGA6	-0.45995	6.33e-08		CTSZ	0.289987	1.89e-05	MTOR	-0.181617	2.59e-05
																	IDI1	-0.744567	0.000250261		CHPT1	0.886934	8.23e-09	NAA16	-0.35672	6.34e-08		MAF1	0.276397	1.96e-05	SPTBN5	-0.531149	2.6e-05
																	MSL3	-0.6148	0.000250746		UFD1L	0.262672	8.26e-09	MCM3AP	-0.222986	6.46e-08		RGS19	0.418118	1.98e-05	EPHA1	-0.481016	2.6e-05
																	RAB2A	-0.491112	0.000251147		SMIM3	0.581068	8.45e-09	GPR174	-0.633041	6.54e-08		AP1S1	0.2452	2e-05	ZNF616	-0.215563	2.62e-05
																	VAMP3	-0.484749	0.000251154		YWHAB	0.257388	9.18e-09	ZNF256	-0.416734	6.58e-08		CTIF	0.27712	2.04e-05	ZNF529	-0.33214	2.73e-05
																	ARPC5	-0.603927	0.000251775		ARL3	0.390974	9.23e-09	MYBBP1A	-0.429806	6.61e-08		JTB	0.262262	2.05e-05	TRIM52	-0.220947	2.73e-05
																	NABP1	-0.877414	0.000251805		PSMB4	0.251459	9.41e-09	EVL	-0.425348	6.95e-08		EIF6	0.238913	2.06e-05	ZNF26	-0.23969	2.79e-05
																	LRG1	-1.28219	0.00025281		AP3S1	0.432503	9.51e-09	PCNXL2	-0.508148	6.98e-08		ATP5F1	0.172488	2.1e-05	PHC1	-0.364086	2.8e-05
																	ZFYVE16	-0.669767	0.000253676		DNASE2	0.368199	9.57e-09	NCR3LG1	-0.710821	6.99e-08		GPR141	0.689702	2.1e-05	ZNF23	-0.2839	2.87e-05
																	KCNMB3	-0.506921	0.000255252		NOTCH4GPSM3	0.485467	9.65e-09	STARD9	-0.488736	6.99e-08		PSMB6	0.23753	2.11e-05	ECHDC2	-0.372413	2.9e-05
																	STX7	-0.518038	0.000258521		SLCO3A1	0.490372	9.78e-09	LUC7L	-0.403601	7.14e-08		TINF2	0.163734	2.13e-05	THUMPD3AS1	-0.358051	2.9e-05
																	UBA3	-0.445842	0.000259078		GABARAPL2	0.501676	9.86e-09	PRPF39	-0.373853	7.2e-08		POP7	0.255008	2.13e-05	USP49	-0.249742	2.91e-05
																	ETV6	-0.50521	0.00025937		JKAMP	0.349706	9.86e-09	GOLGA8A	-0.630177	7.22e-08		TUBA1B	0.210083	2.14e-05	ZNF692	-0.316467	2.94e-05
																	SOS2	-0.714292	0.000260136		MAPRE1	0.257698	9.97e-09	POMT1	-0.33949	7.47e-08		C4orf3	0.320037	2.24e-05	LOC155060	-0.467827	3.03e-05
																	PRKAR1A	-0.576972	0.000260294		DNAJB12	0.312676	9.99e-09	DYRK2	-0.49005	7.49e-08		H2AFX	0.449023	2.25e-05	DXO	-0.243145	3.04e-05
																	SBF2	-0.675333	0.00026208		NDUFA1	0.37718	1.05e-08	PTPRS	-0.703736	7.77e-08		VASP	0.42672	2.26e-05	CCNL1	-0.293953	3.08e-05
																	TET3	-0.415177	0.000263864		TPI1	0.329454	1.06e-08	SPON1	-0.656127	7.87e-08		CR1	0.667459	2.26e-05	EFCAB13	-0.421497	3.13e-05
																	ATF6	-0.553303	0.000265265		CEACAM8	2.30504	1.07e-08	RTTN	-0.380522	7.94e-08		VBP1	0.23142	2.3e-05	BIVMERCC5BIVMERCC5	-0.159854	3.14e-05
																	MKLN1	-0.42305	0.000268287		PIK3CDAS1	0.665831	1.07e-08	PDCD11	-0.3098	8.19e-08		OGFR	0.419918	2.3e-05	L3MBTL3	-0.219302	3.17e-05
																	IPO11LRRC70IPO11LRRC70	-0.51333	0.000270477		RAB20	0.874884	1.07e-08	UBASH3A	-0.511206	8.49e-08		TXNRD1	0.290573	2.31e-05	PRPF40B	-0.365242	3.2e-05
																	BRCA1	-0.58781	0.000273085		HS1BP3	0.376544	1.08e-08	CEP290	-0.414138	8.66e-08		LHFPL2	0.507237	2.35e-05	AMIGO2	-0.310072	3.2e-05
																	IRF2	-0.506524	0.00027343		CASP4	0.630625	1.1e-08	TTC28	-0.578522	8.75e-08		VIMP	0.201729	2.36e-05	GPC2	-0.490795	3.23e-05
																	CREG1	-0.623031	0.000274721		GBP2	0.70506	1.1e-08	RAB15	-0.498187	8.92e-08		NDUFA2	0.288816	2.37e-05	PLA2G4BJMJD7JMJD7PLA2G4B	-0.322469	3.29e-05
																	SGMS1	-0.394199	0.00027566		ATP6AP1	0.350063	1.12e-08	AXIN2	-0.594392	9.23e-08		GHITM	0.184212	2.4e-05	RABL2B	-0.259079	3.29e-05
																	ZDHHC2	-0.624111	0.00027687		ATP6V1C1	0.559149	1.12e-08	MAP3K9	-0.457174	9.25e-08		FAM47ESTBD1FAM47ESTBD1	0.547492	2.42e-05	SMC1A	-0.226906	3.32e-05
																	MAN1A1	-0.838288	0.000277086		WSB2	0.46875	1.12e-08	MGA	-0.32487	9.27e-08		TP53I11	0.599829	2.42e-05	SERINC4	-0.394734	3.33e-05
																	CENPF	-0.816052	0.000278226		ATP5ESLMO2SLMO2ATP5E	0.398708	1.13e-08	PKD1P6MIR6511B1PKD1LOC399491	-0.572909	9.4e-08		HIRA	0.19132	2.49e-05	CDHR1	-0.524815	3.36e-05
																	TREML2	-0.816817	0.000279316		APBB1IP	0.534539	1.16e-08	LOC100131564	-0.56867	9.53e-08		ST14	0.494894	2.53e-05	PAN2CNPY2	-0.201933	3.39e-05
																	TLR1	-0.796076	0.000279895		QSOX1FLJ23867	0.549175	1.16e-08	ZC3H12B	-0.47258	9.69e-08		NDUFC2KCTD14KCTD14NDUFC2	0.237051	2.54e-05	GLS2	-0.430174	3.41e-05
																	STAU1	-0.307395	0.000280934		ADIPOR2	0.181003	1.19e-08	HECTD4MIR6861	-0.28936	9.86e-08		PIK3CB	0.274968	2.58e-05	RNF144A	-0.309501	3.44e-05
																	RIT1	-0.568147	0.000282577		PSMA6	0.303457	1.19e-08	IGSF9B	-0.666379	9.88e-08		GBGT1	0.353434	2.58e-05	NAA16	-0.268347	3.5e-05
																	CCNG2	-0.581077	0.000283192		MYCBPGJA9MYCBPGJA9	0.317885	1.2e-08	LOC374443	-0.393369	9.91e-08		GAS7	0.461308	2.59e-05	ATXN2	-0.179427	3.57e-05
																	CEACAM8	-2.80249	0.000283768		OSM	1.0115	1.2e-08	EPHB6	-0.400486	9.93e-08		COX5A	0.235226	2.67e-05	ZNF621	-0.229995	3.59e-05
																	RMI1	-0.503017	0.000285503		TRIM21	0.541315	1.22e-08	AGAP6	-0.414012	1.01e-07		EIF4E3	0.415586	2.67e-05	HUWE1	-0.210021	3.6e-05
																	QPCT	-1.06549	0.000285766		GADD45B	0.543526	1.24e-08	HS3ST3B1	-0.633223	1.02e-07		AMFR	0.188264	2.68e-05	TRMT13	-0.337116	3.73e-05
																	LGALSL	-0.968566	0.000290404		MANSC1	1.09848	1.24e-08	ZNF91	-0.423622	1.03e-07		MFSD1	0.275561	2.69e-05	NOL8	-0.211563	3.78e-05
																	ERI1	-0.560563	0.000290675		IL18R1	1.39289	1.26e-08	ZNF736	-0.402538	1.03e-07		ME2	0.234967	2.73e-05	USP18	-1.11931	3.87e-05
																	X42797	-0.563274	0.000293787		SDCBP	0.718418	1.26e-08	ZNF609	-0.274448	1.03e-07		LRG1	0.757887	2.77e-05	CAPN10AS1	-0.41098	3.9e-05
																	CEBPB	-0.875637	0.000294889		ETF1	0.239967	1.28e-08	KLF12	-0.499094	1.04e-07		GLRX5	0.656024	2.79e-05	ALS2CL	-0.47529	3.95e-05
																	DSC2	-1.45639	0.000298149		PTTG1IP	0.375307	1.3e-08	GALNT12	-0.449171	1.05e-07		GNA15	0.350962	2.83e-05	DOCK9	-0.357913	3.95e-05
																	ADAM17	-0.565817	0.000299559		SF3B6	0.377908	1.34e-08	ZNF607	-0.443086	1.07e-07		CUTC	0.176213	2.89e-05	MED14	-0.195572	3.96e-05
																	TECPR2	-0.866372	0.000299622		MAPKAPK2	0.467339	1.35e-08	NSUN6	-0.353906	1.07e-07		ALDOA	0.308123	2.99e-05	YLPM1	-0.215699	3.99e-05
																	ERO1L	-0.656669	0.000300054		DAZAP2	0.386295	1.36e-08	GPC2	-0.636717	1.09e-07		GGH	0.563396	3.03e-05	TNK1	-0.445917	4.22e-05
																	PJA2	-0.571862	0.000300481		HAT1	0.311053	1.36e-08	VMAC	-0.357757	1.1e-07		SERTAD1	0.341283	3.06e-05	PDE7A	-0.225037	4.24e-05
																	QKI	-0.594075	0.000300972		C1RL	0.645534	1.37e-08	CDC42BPG	-0.591778	1.11e-07		TKT	0.378211	3.06e-05	HSH2D	-0.423909	4.25e-05
																	CXorf23	-0.462543	0.000302584		ACSL1	1.08117	1.39e-08	PRKCQAS1	-0.456943	1.11e-07		SCNM1TNFAIP8L2SCNM1TNFAIP8L2	0.212055	3.1e-05	ZNF160	-0.199919	4.25e-05
																	ZNF281	-0.631	0.000302985		HNRNPH2RPL36AHNRNPH2RPL36A	0.419585	1.39e-08	UTP20	-0.397169	1.11e-07		ATP11B	0.394076	3.11e-05	ZCCHC2	-0.570498	4.34e-05
																	STAT3	-0.566211	0.000303583		TGM2	0.949652	1.39e-08	SUGP2	-0.351757	1.11e-07		TMEM127	0.283593	3.14e-05	CASK	-0.239425	4.39e-05
																	BRWD3	-0.621702	0.000304674		SMIM12	0.207092	1.41e-08	CREBZF	-0.451355	1.14e-07		CAPG	0.380232	3.18e-05	DROSHA	-0.213928	4.44e-05
																	C18orf25	-0.501513	0.000306439		CPQ	0.574232	1.43e-08	TCF7	-0.590522	1.15e-07		PPP1R3D	0.418232	3.19e-05	VAMP2	-0.212146	4.48e-05
																	CYLD	-0.308781	0.000308863		ALAS2	1.709	1.45e-08	ZNF772	-0.471548	1.16e-07		CLPTM1L	0.165939	3.22e-05	MSH5SAPCD1MSH5SAPCD1	-0.288011	4.51e-05
																	SPOPL	-0.684423	0.000309327		CARD16	0.665074	1.45e-08	POLH	-0.262099	1.2e-07		LRRN1	0.885426	3.26e-05	SRSF7	-0.208083	4.55e-05
																	PHC2MIR3605	-1.13966	0.00031033		CTSS	0.419538	1.48e-08	C5orf42	-0.451502	1.21e-07		GALK2	0.182747	3.28e-05	SMARCC2	-0.142027	4.63e-05
																	FCAR	-1.23409	0.000310563		NCF2	0.609709	1.51e-08	ANKRA2	-0.227132	1.23e-07		NFKBIL1	0.293421	3.34e-05	TLDC2	-0.465445	4.65e-05
																	GPR97	-1.20554	0.000311286		GNAI3	0.39506	1.53e-08	SCAI	-0.512073	1.26e-07		MRFAP1	0.173159	3.42e-05	IFI44	-1.02788	4.67e-05
																	MMP9	-1.98497	0.000311844		PLEK	0.486283	1.54e-08	INPP5E	-0.447569	1.26e-07		MFSD11	0.187563	3.44e-05	WDR59	-0.174826	4.72e-05
																	TRMT1L	-0.363204	0.000312726		DACH1	0.982862	1.56e-08	CEP164	-0.208112	1.26e-07		MEMO1	0.1747	3.47e-05	EBLN3	-0.241817	4.73e-05
																	MAP4K4	-0.568003	0.000314464		CDV3	0.233372	1.59e-08	ZNF141	-0.539725	1.28e-07		PSME1	0.257128	3.53e-05	COQ6	-0.212701	4.74e-05
																	KCNJ2AS1	-1.20969	0.000316177		CNBP	0.258696	1.63e-08	ANKS6	-0.442106	1.28e-07		HAUS4MIR4707	0.472419	3.58e-05	SPICE1	-0.263887	4.77e-05
																	ST8SIA4	-0.658297	0.00031685		ACTR3	0.341389	1.66e-08	MCM8	-0.405748	1.29e-07		ZAK	0.439655	3.61e-05	CENPT	-0.284663	4.81e-05
																	ABHD13	-0.539048	0.000317835		GBGT1	0.48759	1.67e-08	CLEC2D	-0.39854	1.3e-07		UQCR11	0.345078	3.62e-05	ZNF302	-0.267693	4.85e-05
																	X42795	-1.2204	0.000317895		MXI1	0.99069	1.67e-08	PARP2	-0.32101	1.3e-07		TBC1D8	0.500431	3.65e-05	TIGD7	-0.213596	4.87e-05
																	DNAJC3	-0.659065	0.000322273		LMO2	0.485705	1.68e-08	ZNF354C	-0.658603	1.32e-07		FES	0.412901	3.7e-05	TPT1AS1	-0.328725	4.91e-05
																	NDC80	-0.643506	0.000322311		PXN	0.490883	1.68e-08	ZNF236	-0.314235	1.33e-07		LPCAT2	0.514483	3.7e-05	ZNF138	-0.275838	4.96e-05
																	RGS18	-0.893641	0.000322368		FPR1	0.84459	1.7e-08	DIS3L2	-0.29656	1.33e-07		YIPF1	0.358957	3.77e-05	USP54	-0.245851	4.96e-05
																	GSKIP	-0.495178	0.000324953		INAFM2	0.366745	1.7e-08	XPO4	-0.359636	1.36e-07		ZYX	0.42375	3.77e-05	PIGG	-0.174641	4.99e-05
																	AIG1	-0.562612	0.000325863		ASAH1	0.517024	1.72e-08	CARNS1	-0.582706	1.37e-07		ITGB4	1.01489	3.83e-05	ZSCAN29	-0.159332	5.11e-05
																	PTPRJ	-0.643787	0.000328331		PANK2	0.310658	1.74e-08	IRS1	-0.523531	1.39e-07		GRN	0.423808	3.86e-05	LINC00565	-0.545692	5.19e-05
																	CKAP4	-0.974538	0.00032857		PPP1R11	0.269022	1.74e-08	CROCCP3	-0.432968	1.4e-07		TXNL4A	0.191841	3.93e-05	SATB1AS1	-0.414729	5.21e-05
																	FAM210B	-1.19878	0.000332543		C4orf3	0.436917	1.75e-08	MIR1306MIR3618DGCR8	-0.270095	1.41e-07		SERP1	0.228526	3.97e-05	ZNF587B	-0.200486	5.21e-05
																	CD24	-1.29917	0.000334071		LAT2	0.545158	1.75e-08	ZNF815P	-0.417159	1.42e-07		NAA60	0.19824	4.04e-05	CCAR1	-0.197251	5.23e-05
																	RTN3	-0.777144	0.000335458		STK3	0.642568	1.76e-08	POLE	-0.297485	1.47e-07		MIR5187TOMM40L	0.231529	4.07e-05	LIG1	-0.270293	5.25e-05
																	STAG2	-0.478117	0.000336137		ZFAND3	0.389349	1.76e-08	BCL9L	-0.533844	1.48e-07		RBM38	0.494205	4.07e-05	ACRC	-0.340759	5.27e-05
																	PRPF40A	-0.314169	0.000336318		GK3P	0.893678	1.77e-08	DIP2A	-0.370823	1.5e-07		NKAP	0.157391	4.08e-05	HPCAL4	-0.550685	5.34e-05
																	IL1RN	-1.07393	0.00033869		FRAT2	0.720637	1.8e-08	ZNF749	-0.495135	1.53e-07		UBAP1	0.355042	4.09e-05	ZNF606	-0.225756	5.38e-05
																	PRDX3	-0.357112	0.000338771		PPP1R3D	0.582905	1.8e-08	VPRBP	-0.335507	1.54e-07		GBE1	0.329091	4.11e-05	MTUS1	-0.549523	5.39e-05
																	IRAK4	-0.370578	0.000339706		CLEC4D	1.22972	1.81e-08	HSPG2	-0.777517	1.55e-07		PGLS	0.293215	4.19e-05	VIPR1	-0.286272	5.51e-05
																	PAK2	-0.426728	0.000342866		NPL	0.682231	1.82e-08	ATR	-0.315107	1.58e-07		MCTP1	0.403585	4.27e-05	LINC00674	-0.146038	5.56e-05
																	SP1	-0.404404	0.000344244		SH3KBP1	0.277455	1.83e-08	DNMT3A	-0.24658	1.61e-07		MZB1	0.856783	4.27e-05	NSUN6	-0.263869	5.7e-05
																	C9orf40	-0.614755	0.000346401		PSME1	0.35891	1.84e-08	FUBP1	-0.264411	1.63e-07		DNASE2	0.255491	4.34e-05	RABGAP1L	-0.265512	5.71e-05
																	NUTM2BAS1	-0.520995	0.000346776		PPM1M	0.392411	1.89e-08	RDH13	-0.478288	1.64e-07		GALK1	0.46315	4.36e-05	EML4	-0.200935	5.71e-05
																	CAMP	-1.68621	0.000346799		CUX1	0.32479	1.91e-08	ZNF461	-0.390566	1.65e-07		BCKDK	0.285277	4.38e-05	RBM26	-0.205714	5.76e-05
																	SERINC1	-0.472323	0.000349525		GCA	0.931368	1.97e-08	FBLN2	-0.820393	1.69e-07		UBL5	0.308664	4.42e-05	ACADSB	-0.259157	5.89e-05
																	CAPZA1	-0.520027	0.000350824		PHF21A	0.570803	1.97e-08	LOC101927550TRRAP	-0.307663	1.7e-07		SEC61G	0.309408	4.42e-05	TTC9	-0.320862	5.96e-05
																	CYSTM1	-1.41715	0.000353506		CD59	0.681149	2e-08	ZNF846	-0.417388	1.72e-07		SELPLG	0.3618	4.42e-05	NRIP2	-0.320608	5.97e-05
																	ACOX1	-0.729782	0.000355624		LPCAT2	0.722231	2.01e-08	SH2B1	-0.374512	1.72e-07		GLRX	0.355542	4.44e-05	DDX51	-0.242898	6e-05
																	SMNDC1	-0.426244	0.00035564		TPD52L2	0.467303	2.03e-08	DNAJC16	-0.247726	1.73e-07		SPATA2L	0.510938	4.49e-05	KIAA1468	-0.217639	6.02e-05
																	TSPAN2	-0.966764	0.00035584		TAF12	0.35899	2.04e-08	NISCH	-0.305167	1.76e-07		LAMTOR2	0.281039	4.54e-05	BTBD11	-0.3025	6.04e-05
																	COQ10B	-0.416758	0.000356479		NARF	0.558701	2.09e-08	LMF1	-0.550327	1.79e-07		USB1	0.467928	4.55e-05	GUSBP4	-0.348189	6.06e-05
																	TOP2A	-1.21513	0.000358005		TPP1	0.325241	2.09e-08	ATXN7L2	-0.345895	1.83e-07		BMX	0.944812	4.56e-05	DDHD1	-0.248451	6.11e-05
																	FECH	-0.902933	0.000358116		SAMSN1	0.976125	2.11e-08	LEF1	-0.568605	1.84e-07		MBOAT2	0.597544	4.57e-05	TBC1D32	-0.356042	6.2e-05
																	KIAA1033	-0.587412	0.000359054		DYX1C1DYX1C1CCPG1CCPG1	0.66121	2.12e-08	AAK1	-0.28569	1.85e-07		TUSC2	0.182507	4.61e-05	SCML4	-0.265611	6.2e-05
																	CISD2	-0.743771	0.000360059		MRFAP1	0.23981	2.12e-08	OSBPL7	-0.406207	1.87e-07		IDH2	0.263058	4.63e-05	POMT1	-0.248375	6.24e-05
																	MIR3134PTBP3	-0.532653	0.000360536		TINF2	0.220792	2.17e-08	OGT	-0.373973	1.93e-07		HLAB	0.344659	4.64e-05	CDK20	-0.394882	6.26e-05
																	EMR2	-0.883776	0.000362223		PPP4C	0.398468	2.2e-08	MTRF1	-0.297104	1.96e-07		TAPBPL	0.258025	4.65e-05	CLEC2D	-0.296993	6.27e-05
																	ATXN7	-0.478826	0.000362338		CCDC28A	0.326622	2.21e-08	MIR3916	-0.522589	1.97e-07		VOPP1	0.247199	4.68e-05	ZNF530	-0.272806	6.51e-05
																	SORL1	-0.789361	0.000362808		TXNRD1	0.39399	2.24e-08	MYO19	-0.386808	1.97e-07		RCAN1	0.197966	4.7e-05	ZNF75D	-0.161077	6.6e-05
																	FBXL5	-0.672075	0.000362919		X42795	1.0167	2.28e-08	PLAG1	-0.534455	2e-07		TSTA3	0.525279	4.76e-05	ZNF814	-0.244967	6.62e-05
																	DPY19L1P1	-0.417895	0.000368394		C1GALT1C1	0.35577	2.35e-08	SPEG	-0.718363	2.06e-07		CTSB	0.301912	4.78e-05	IKBKB	-0.136562	6.66e-05
																	ICAM1	-0.691124	0.00036899		BCL2A1	0.958419	2.36e-08	ST6GAL1	-0.336931	2.06e-07		SSR4	0.261504	4.79e-05	RCCD1	-0.327723	6.73e-05
																	RAB14	-0.343608	0.000368998		CLIP1	0.419663	2.36e-08	TSSK4	-0.517816	2.12e-07		ORMDL2	0.200488	4.8e-05	GLUD1P3	-0.434348	6.77e-05
																	SEC22B	-0.359291	0.000370654		SSH1	0.397533	2.36e-08	HKR1	-0.309843	2.13e-07		ADCY3	0.477761	4.8e-05	ZNF507	-0.246393	6.84e-05
																	CD58	-0.740835	0.000371665		SAP30	0.979521	2.39e-08	FAM102A	-0.546633	2.16e-07		RALB	0.511965	4.83e-05	CCND2	-0.274813	6.93e-05
																	TMBIM4	-0.495097	0.000374633		NAMPT	0.956366	2.4e-08	NUP43	-0.289058	2.22e-07		FZD2	0.429651	4.86e-05	MS4A1	-0.512382	6.96e-05
																	CPEB2	-0.745591	0.000378601		GMPR2	0.371008	2.44e-08	TBCCD1	-0.250102	2.23e-07		NEDD8NEDD8MDP1MDP1	0.232424	4.87e-05	ZNF300	-0.43712	7.02e-05
																	SLK	-0.52728	0.000379461		SLCO4C1	0.808789	2.45e-08	MIR600HGMIR600	-0.596623	2.31e-07		ATP6V1D	0.237352	4.88e-05	ANKRD26	-0.317836	7.04e-05
																	RNF13	-0.690358	0.000381297		RFC2	0.265415	2.53e-08	ZNF525	-0.436488	2.33e-07		BSG	0.39742	4.88e-05	ATXN2L	-0.184312	7.06e-05
																	AMD1	-0.479457	0.000382055		LASP1	0.37951	2.59e-08	RSAD1	-0.297378	2.33e-07		C16orf72	0.388937	4.89e-05	LMLN	-0.279423	7.12e-05
																	DHTKD1	-0.448888	0.000382281		ECHDC3	1.57783	2.6e-08	POLR3E	-0.293152	2.34e-07		VCP	0.148909	4.91e-05	PRPF8	-0.207484	7.17e-05
																	AGFG1MIR5703	-0.699537	0.000386905		CAPNS1	0.339582	2.63e-08	FIGNL1	-0.40025	2.38e-07		SIAH2	0.451717	4.92e-05	JADE1	-0.213248	7.19e-05
																	KCNE1	-1.36197	0.000389441		GRN	0.589457	2.7e-08	WDR4	-0.358271	2.38e-07		HIST1H2BK	0.43255	4.95e-05	VPS52	-0.175264	7.21e-05
																	IL6ST	-0.58735	0.000389662		CINP	0.280902	2.73e-08	TMEM25	-0.490759	2.41e-07		PTPN1	0.179198	5.01e-05	GOLGA8B	-0.475948	7.23e-05
																	PTPN12	-0.612083	0.000392864		CACNA1E	1.26039	2.75e-08	NEK8	-0.361649	2.41e-07		TMEM120A	0.447297	5.01e-05	LOC646471	-0.434261	7.23e-05
																	ROPN1L	-1.14037	0.000393351		STX10	0.508611	2.75e-08	MAPKBP1	-0.244685	2.41e-07		ATOX1	0.254244	5.03e-05	GOLGA7B	-0.41274	7.23e-05
																	IQGAP1	-0.605434	0.000395384		STAT5B	0.485408	2.84e-08	ZNF441	-0.401851	2.43e-07		IER5L	0.799474	5.03e-05	PTPDC1	-0.343883	7.26e-05
																	HCAR3	-1.08258	0.000396557		AOAH	0.387682	2.85e-08	AMER1	-0.355873	2.46e-07		IGJ	0.989237	5.06e-05	MFSD8	-0.258129	7.32e-05
																	DDIAS	-0.786333	0.000396889		WDR1	0.229126	2.85e-08	CCDC136	-0.47701	2.48e-07		ETFA	0.208305	5.18e-05	RASA4RASA4B	-0.456953	7.34e-05
																	FAM217B	-0.472788	0.000399022		FLVCR2	0.686198	2.94e-08	ABCD4	-0.250087	2.48e-07		PSMB9	0.3904	5.24e-05	ASTE1	-0.186034	7.34e-05
																	ZNFX1	-0.54883	0.000399935		FCGR2A	0.757752	2.96e-08	KIAA1407	-0.410385	2.53e-07		ARPC2	0.258857	5.26e-05	CENPJ	-0.278697	7.44e-05
																					H3F3AH3F3AP4	0.716875	3.02e-08	PSMG3AS1	-0.397142	2.53e-07		PROK2	0.783571	5.26e-05	PPM1K	-0.343708	7.49e-05
																					SLC22A4	0.909922	3.05e-08	SZT2	-0.267796	2.53e-07		ATG3	0.301552	5.27e-05	LOC286437	-0.287545	7.67e-05
																					DGAT2	0.879645	3.11e-08	VARS2	-0.391671	2.54e-07		MAP2K6	0.561252	5.28e-05	EXOG	-0.25109	7.7e-05
																					MIEN1	0.35465	3.13e-08	DCHS1	-0.726104	2.64e-07		BATF2	1.10777	5.3e-05	LZTS3	-0.503544	7.84e-05
																					CORO1C	0.39622	3.18e-08	HLAJ	-0.559602	2.7e-07		SLC25A11	0.193586	5.31e-05	CYP2R1	-0.238116	7.86e-05
																					THOC7	0.312607	3.37e-08	RNF144A	-0.391103	2.7e-07		SNX17	0.200878	5.31e-05	PGM3	-0.209676	7.9e-05
																					POLR2C	0.266437	3.39e-08	ZXDA	-0.400779	2.71e-07		ZBTB22	0.183678	5.32e-05	MIR4697HGMIR4697	-0.429199	7.94e-05
																					DENND1A	0.368618	3.45e-08	AHDC1	-0.521982	2.77e-07		RAC1	0.233384	5.32e-05	INPP5B	-0.186136	8.08e-05
																					ST7OT3ST7	0.390411	3.47e-08	PRPF40B	-0.458226	2.78e-07		UBALD2	0.432262	5.34e-05	CDRT4TVP23CCDRT4TVP23C	-0.251329	8.14e-05
																					ORMDL2	0.27879	3.48e-08	SMYD4	-0.286207	2.8e-07		WBP1L	0.18372	5.39e-05	ZNF506	-0.248465	8.34e-05
																					UGP2	0.273873	3.53e-08	NBPF15	-0.580489	2.87e-07		CHMP1A	0.266714	5.41e-05	ZFP90	-0.258277	8.41e-05
																					SELT	0.394533	3.57e-08	SGK223	-0.504755	2.88e-07		SART1	0.227652	5.42e-05	RINT1	-0.198441	8.56e-05
																					RAB2A	0.401921	3.65e-08	PCNT	-0.301936	2.94e-07		OSTF1	0.297346	5.42e-05	YTHDC1	-0.15529	8.56e-05
																					DEDD	0.295902	3.66e-08	NET1	-0.432251	2.96e-07		SPI1	0.496978	5.51e-05	PTOV1AS2	-0.377194	8.67e-05
																					SRI	0.294213	3.68e-08	ZCCHC18	-0.50038	2.98e-07		MPP1	0.471908	5.62e-05	RBM6	-0.238001	8.69e-05
																					TBC1D1	0.378359	3.69e-08	ZNF101	-0.28893	2.99e-07		CDC123	0.29141	5.68e-05	SBDSP1	-0.227344	8.71e-05
																					HSPA1L	0.341802	3.7e-08	NOG	-0.878467	3e-07		PSMC3	0.213533	5.69e-05	ZNF30	-0.340492	8.72e-05
																					NCF4	0.749442	3.7e-08	ZNF304	-0.356238	3e-07		ZDHHC12	0.408124	5.76e-05	GABBR1	-0.367572	8.77e-05
																					USP3	0.365701	3.82e-08	LOC100130744	-0.317556	3.01e-07		SERINC2	0.634224	5.76e-05	CACNA1I	-0.500151	8.99e-05
																					CAMP	1.37843	3.83e-08	TCF4	-0.487798	3.07e-07		LACTB	0.317768	5.91e-05	FAM219B	-0.208253	9.2e-05
																					UBXN2B	0.660142	3.84e-08	NUP160	-0.359359	3.13e-07		ATP5SL	0.194514	5.95e-05	THAP9AS1	-0.242436	9.26e-05
																					H3F3B	0.540896	4.05e-08	KRI1	-0.299416	3.2e-07		USF2	0.201875	5.95e-05	IFT172	-0.242627	9.28e-05
																					CRISP3	1.7262	4.11e-08	IFT140	-0.437029	3.22e-07		H3F3C	0.481291	6.06e-05	TBP	-0.138466	9.37e-05
																					PSMB8	0.37414	4.24e-08	RAPGEF6	-0.399493	3.25e-07		PPP4C	0.278043	6.07e-05	UCP3	-0.248588	9.45e-05
																					AP2S1	0.361828	4.28e-08	CRY2	-0.242495	3.27e-07		TNPO3	0.239971	6.12e-05	PARP2	-0.234076	9.48e-05
																					DOK3	0.720953	4.28e-08	INADL	-0.438866	3.37e-07		FLOT1	0.479411	6.18e-05	OAS3	-1.01377	9.5e-05
																					DUSP5P1RHOU	0.481115	4.32e-08	RRP7B	-0.511976	3.4e-07		UBE2A	0.19137	6.52e-05	HOOK1	-0.450478	9.62e-05
																					CTDNEP1	0.278235	4.33e-08	CCDC88C	-0.338367	3.45e-07		UBE2J2	0.207945	6.53e-05	MX1	-0.905201	9.67e-05
																					LYZ	0.640046	4.34e-08	VILL	-0.344134	3.47e-07		MPDU1	0.225789	6.53e-05	TUBE1	-0.267557	9.69e-05
																					RNPEP	0.36846	4.34e-08	ZNF418	-0.518069	3.49e-07		PSMD6	0.151962	6.56e-05	ZFP14	-0.264898	9.72e-05
																					EMILIN2	0.503181	4.36e-08	EDAR	-0.66379	3.54e-07		ZNHIT1	0.250361	6.59e-05	LINS	-0.210698	9.79e-05
																					IDI1	0.602298	4.38e-08	CENPJ	-0.363141	3.59e-07		PSMB7	0.164114	6.61e-05	PNMA3	-0.566772	9.88e-05
																					GLRX5	0.884974	4.58e-08	GSE1	-0.277285	3.64e-07		RAB1A	0.270031	6.64e-05	XPO1	-0.233582	9.89e-05
																					FURIN	0.553407	4.59e-08	PTK7	-0.59147	3.77e-07		HS1BP3	0.255705	6.67e-05	SLC24A1	-0.20721	9.99e-05
																					ACSS2	0.349427	4.66e-08	LIMD1	-0.320916	3.78e-07		CSK	0.231596	6.69e-05	DCAF5	-0.14285	0.000102161
																					SCPEP1	0.45787	4.72e-08	STAG3L2	-0.483001	3.8e-07		KLHL2	0.617926	6.69e-05	ERMARD	-0.213144	0.000102466
																					HK3	0.831587	4.77e-08	EPHA1	-0.590285	3.84e-07		ACTR3	0.234885	6.75e-05	ZC3H12B	-0.341941	0.000103002
																					SIGLEC5	0.912005	4.79e-08	PRKAB2	-0.307374	3.84e-07		SLAMF8	0.608492	6.83e-05	C22orf46	-0.218867	0.00010311
																					GOLGA7	0.312922	4.82e-08	ZNF30	-0.446802	3.86e-07		PARL	0.220509	7.02e-05	UBE2G2	-0.180789	0.000104252
																					C6orf47	0.228941	4.86e-08	ZNF512B	-0.448277	4.03e-07		PGAM4	0.285856	7.08e-05	LINC00910	-0.269514	0.000105128
																					NKIRAS2	0.246557	4.89e-08	LOC646471	-0.563406	4.05e-07		RABGEF1	0.297213	7.14e-05	ILF3	-0.191352	0.000105186
																					CAPZA2	0.540209	5.01e-08	ABCA11PZNF721	-0.274148	4.07e-07		TSHZ3	0.466007	7.2e-05	KIAA1147	-0.285723	0.000105594
																					YWHAE	0.273606	5.02e-08	CEP70	-0.451144	4.14e-07		STK16	0.234386	7.23e-05	GCSAM	-0.367904	0.000105869
																					ORM1	1.62991	5.05e-08	DSC1	-1.07373	4.15e-07		ETHE1	0.263255	7.23e-05	SP140L	-0.207627	0.000107806
																					IMPDH1	0.598093	5.16e-08	ATP8B2	-0.387735	4.15e-07		SLC7A5	0.371271	7.25e-05	NEMF	-0.187661	0.00010897
																					FAM104A	0.388419	5.18e-08	LPHN1	-0.44196	4.27e-07		HPCAL1	0.296614	7.47e-05	QRICH2	-0.351731	0.000109104
																					IMPA2	0.648868	5.19e-08	IBA57	-0.321516	4.33e-07		ROMO1	0.421291	7.48e-05	PCM1	-0.179905	0.000109266
																					TOR1A	0.294492	5.2e-08	ZNF121	-0.558023	4.4e-07		CEACAM1	0.743267	7.49e-05	QRICH1	-0.139001	0.00010957
																					BRK1	0.263945	5.23e-08	ADARB1	-0.360969	4.41e-07		ATP6V1F	0.243088	7.5e-05	LOC103344931	-0.198507	0.000109787
																					MED8	0.197064	5.27e-08	CHD3	-0.310068	4.42e-07		VAPA	0.348331	7.5e-05	TNRC6C	-0.242483	0.000109826
																					SMCO4	0.606593	5.28e-08	SLC30A4	-0.571545	4.44e-07		LINC00963	0.353234	7.58e-05	TAF1D	-0.179101	0.000110495
																					BASP1	0.975728	5.33e-08	PGAP1	-0.636229	4.48e-07		GDI2	0.180544	7.61e-05	HEMK1	-0.290279	0.000112745
																					HDGF	0.405132	5.37e-08	SDR39U1	-0.444797	4.56e-07		IRF1	0.385686	7.65e-05	TRIB2	-0.293305	0.000113927
																					ATG7	0.353515	5.38e-08	EIF4A2	-0.233539	4.67e-07		CHCHD2	0.26108	7.68e-05	TSHZ2	-0.505126	0.000115312
																					LILRA5	0.931023	5.55e-08	MPHOSPH9	-0.383061	4.7e-07		STK3	0.436914	7.72e-05	LOC401320	-0.356439	0.000117125
																					MRPS36	0.278386	5.55e-08	ZNF512	-0.253113	4.75e-07		ORAI2	0.378835	7.73e-05	TNFRSF10D	-0.248747	0.000117804
																					SDHC	0.258585	5.71e-08	RNF216	-0.21503	4.82e-07		ZMAT2	0.248277	7.8e-05	SDHAP3	-0.337097	0.000119858
																					TTC1	0.2311	5.76e-08	BMS1P4	-0.472294	4.85e-07		S1PR4	0.552198	7.8e-05	FAM214A	-0.221216	0.000119906
																					CPD	0.701629	5.78e-08	GPAM	-0.331702	4.88e-07		KCMF1	0.213444	7.82e-05	CSPP1	-0.192243	0.000121098
																					PRKAG1	0.218099	5.78e-08	TET1	-0.573971	4.95e-07		SHKBP1	0.465618	7.85e-05	ANK3	-0.465119	0.000122849
																					MIR6502IRAK3	0.995834	5.8e-08	CEP72	-0.443827	5.26e-07		PGAM1	0.242884	7.86e-05	SLC6A16	-0.253753	0.000123759
																					RNF145	0.294469	6.16e-08	RALGAPA1RALGAPA1P	-0.353233	5.32e-07		CHP1	0.250774	7.87e-05	ZSCAN26	-0.183999	0.000124342
																					PHC2MIR3605	0.917641	6.2e-08	SFMBT2	-0.361269	5.35e-07		IRF2BPL	0.522284	7.92e-05	OXNAD1	-0.324562	0.000125037
																					TXNDC17	0.38625	6.27e-08	TUBE1	-0.349096	5.37e-07		GATAD2A	0.208877	7.94e-05	ORC3	-0.178457	0.000127747
																					PPP1R18	0.423846	6.28e-08	ANTXRLP1	-0.609842	5.42e-07		CD44	0.282142	7.99e-05	MAT2A	-0.168492	0.000128527
																					CBS	1.42482	6.3e-08	ATXN2L	-0.236755	5.45e-07		MAPKAPK2	0.315416	8.07e-05	PLAG1	-0.387604	0.000131507
																					AQP9	0.897256	6.33e-08	CNST	-0.263165	5.51e-07		CCDC69	0.189543	8.14e-05	MORC2	-0.236233	0.000132555
																					GAS7	0.610137	6.42e-08	DMTF1	-0.270211	5.52e-07		PSMA6	0.204378	8.17e-05	TUBGCP6	-0.322814	0.000133267
																					TRIM58	1.15628	6.44e-08	ATF7IP2	-0.385166	5.53e-07		MARCO	0.703148	8.19e-05	PCNXL2	-0.354578	0.000133644
																					BNIP2	0.422215	6.45e-08	ZNF266	-0.364513	5.54e-07		HGF	0.485626	8.2e-05	HNRNPH3	-0.177707	0.000133863
																					ALAS1	0.310794	6.49e-08	LRRN3	-0.822037	5.55e-07		NDUFS2	0.145118	8.25e-05	PDCL3P4	-0.338659	0.000134466
																					LSM10	0.33035	6.6e-08	ZAP70	-0.521109	5.59e-07		HOMER3	0.408879	8.27e-05	CELF1	-0.163689	0.000135324
																					KCNJ15	0.976411	6.62e-08	TXLNG	-0.345305	5.61e-07		RAB27A	0.374127	8.28e-05	LINC00528	-0.356741	0.000136282
																					SNX11	0.405831	6.62e-08	SRSF6	-0.268076	5.69e-07		TMEM59	0.229567	8.3e-05	OAS2	-0.695532	0.000140405
																					PROK2	1.08643	6.65e-08	TSTD2	-0.368214	5.71e-07		ATG7	0.249269	8.3e-05	XAF1	-0.756871	0.000141834
																					DAP	0.270915	6.69e-08	DIP2C	-0.58785	5.86e-07		IDH1	0.273763	8.4e-05	LOC728392	-0.371827	0.000145547
																					IRF2	0.408216	6.77e-08	ARMCX5GPRASP2GPRASP2ARMCX5	-0.305948	5.87e-07		RAB1B	0.256106	8.47e-05	USP11	-0.255187	0.000145874
																					TAF10	0.347958	6.95e-08	IARS	-0.286551	5.96e-07		FCN1	0.384088	8.56e-05	WDR6	-0.230781	0.000147206
																					TFE3	0.466815	6.96e-08	SHPRH	-0.487101	6.1e-07		VSIG4	0.901138	8.58e-05	MKL2	-0.352343	0.000147548
																					FAM49B	0.49376	7.34e-08	NPAT	-0.364412	6.1e-07		UBL7	0.201939	8.66e-05	PCED1A	-0.29684	0.000148146
																					GPR141	0.90179	7.35e-08	ZNF485	-0.374569	6.13e-07		RPS6KA1	0.288596	8.67e-05	TTC28AS1	-0.228981	0.000148285
																					TRIQK	0.623493	7.37e-08	CDC25B	-0.406082	6.16e-07		SMIM12	0.139891	8.72e-05	PLEKHG4	-0.388133	0.000148942
																					STK16	0.325789	7.56e-08	RHPN1	-0.766082	6.18e-07		SPPL2A	0.272029	8.73e-05	ZNF91	-0.297067	0.000150609
																					ST3GAL4	0.837114	7.59e-08	TYSND1	-0.35567	6.23e-07		CHST13	0.798242	8.74e-05	ITIH4	-0.429933	0.000151062
																					TPST2	0.350312	7.91e-08	TCTN2	-0.451795	6.24e-07		BECN1	0.153743	8.88e-05	XRCC3	-0.341769	0.00015228
																					RHOT1	0.411187	7.93e-08	LINC01550	-0.543502	6.3e-07		CYBA	0.47691	8.89e-05	ABLIM1	-0.349827	0.000152568
																					LRRC4	0.81929	7.98e-08	ZFP3	-0.320692	6.33e-07		TPM3	0.209441	8.95e-05	PMS1	-0.248937	0.000152631
																					TMBIM4	0.406183	8.01e-08	BDH1	-0.391071	6.34e-07		HPS6	0.242378	8.96e-05	LMO7	-0.356986	0.000152755
																					SARNP	0.248658	8.05e-08	ZNF181	-0.321955	6.57e-07		NETO2	0.37239	8.96e-05	ABI2	-0.242975	0.000152871
																					SHKBP1	0.652109	8.08e-08	TRMT44	-0.295713	6.58e-07		UBTD1	0.507327	8.96e-05	SLC23A2	-0.186916	0.000153326
																					TSPO	0.837162	8.12e-08	APBB1	-0.504892	6.77e-07		IRAK1	0.225327	8.98e-05	SH2B1	-0.266388	0.000154863
																					HAUS4MIR4707	0.631293	8.15e-08	THNSL1	-0.441856	6.8e-07		CARS	0.182588	9.07e-05	LMBR1L	-0.18219	0.000155768
																					LOC100507642	0.469339	8.15e-08	FLT4	-0.752243	6.85e-07		SERF2HYPKSERF2C15ORF63	0.312909	9.39e-05	RBM19	-0.215948	0.000159879
																					PSMA4	0.317457	8.23e-08	EXD2	-0.276979	6.89e-07		PDK4	0.598778	9.39e-05	PLEKHG2	-0.237885	0.000159938
																					RPL17SNORD58BC18orf32RPL17C18orf32	0.314118	8.33e-08	RASA4CP	-0.456484	6.97e-07		ATP5ESLMO2SLMO2ATP5E	0.265385	9.43e-05	PLCD4	-0.216286	0.000160004
																					IL17RA	0.541491	8.35e-08	GOLGA3	-0.217531	7.03e-07		SRI	0.203507	9.44e-05	TP73AS1	-0.241126	0.000160979
																					CD55	0.70871	8.36e-08	INVS	-0.288814	7.09e-07		BASP1	0.674411	9.6e-05	ZBTB26	-0.26821	0.000161553
																					PXK	0.530123	8.46e-08	TMEM147AS1	-0.475636	7.2e-07		ARPC4TTLL3ARPC4TTLL3	0.22924	9.61e-05	DHODH	-0.209709	0.000163699
																					MAP3K5	0.411634	8.54e-08	NIPAL3	-0.380042	7.2e-07		CD82	0.422831	9.65e-05	SACS	-0.292535	0.000164745
																					RAB11A	0.306968	8.58e-08	RPAP1	-0.336315	7.2e-07		ASGR1	0.477328	9.67e-05	PHF8	-0.131102	0.000164909
																					RNF13	0.563446	8.58e-08	C1QTNF6	-0.53421	7.24e-07		HDGF	0.282717	9.7e-05	AMOTL1	-0.572965	0.000166702
																					ATOX1	0.344294	8.71e-08	DHODH	-0.279376	7.24e-07		MGAT1	0.249721	9.78e-05	ABCD4	-0.179055	0.00017058
																					PFKFB4	0.688402	8.77e-08	LOC220729	-0.455911	7.27e-07		IMPDH1	0.415059	9.87e-05	EML5	-0.378796	0.000172353
																					LHFPL2	0.660733	8.84e-08	CR2	-0.605199	7.28e-07		GABARAPL2	0.330844	9.95e-05	WDR73	-0.186369	0.000172541
																					TNPO3	0.328411	8.85e-08	PCED1A	-0.394266	7.33e-07		GCA	0.622327	9.95e-05	FBLN5	-0.45133	0.000174315
																					ASAP1	0.544109	9e-08	NUP107	-0.244945	7.43e-07		MB21D1	0.312775	9.97e-05	TCF7	-0.41159	0.000174777
																					ENO1	0.33952	9.01e-08	USPL1	-0.269479	7.52e-07		C20orf27	0.404504	0.000101577	PRPF38B	-0.172768	0.000175165
																					KIAA2013	0.407176	9.12e-08	EPPK1	-0.849597	7.83e-07		RNF135	0.297212	0.000102293	LOC389765	-0.273433	0.000176032
																					RGS3	0.420158	9.19e-08	FSBPRAD54B	-0.562823	7.84e-07		PLGRKT	0.274288	0.000102881	ZFYVE20	-0.122933	0.000176225
																					TUBA4A	0.561859	9.21e-08	LGMN	-0.398175	7.9e-07		FBXL5	0.385135	0.000102902	TNRC6A	-0.177834	0.000177186
																					UBE2MP1	0.384198	9.31e-08	B3GNT7	-0.659641	8e-07		JUNB	0.576827	0.000103195	ZFC3H1	-0.238507	0.000181075
																					CD53	0.416804	9.39e-08	WRN	-0.372783	8.13e-07		QPCT	0.590835	0.000105989	SS18L1	-0.187072	0.000181103
																					DPYD	0.425054	9.39e-08	DDX12P	-0.556714	8.16e-07		ATP5G3	0.202112	0.000109251	LRRC37B	-0.154704	0.000182537
																					RBM47	0.68561	9.47e-08	PPFIBP1	-0.516049	8.16e-07		HSPA1A	0.434234	0.000109475	SNORD121BUBAP2	-0.203068	0.00018558
																					VNN2	0.921559	9.5e-08	HSPH1	-0.370489	8.18e-07		C1orf162	0.313887	0.000110587	SLC25A45	-0.273938	0.000186034
																					LILRB3LILRA6	0.707739	9.64e-08	CRTC3	-0.307075	8.3e-07		PFKFB2	0.863789	0.000110624	LOC100506639	-0.266225	0.000187735
																					SPPL3	0.177665	9.73e-08	URB2	-0.33034	8.35e-07		XRCC4	0.298119	0.000111702	IFIT1	-1.09528	0.000189998
																					ITFG1	0.276036	9.87e-08	ZBTB46	-0.449284	8.58e-07		SORD	0.332793	0.000114084	ZNF609	-0.189086	0.000190559
																					LIMK1	0.496821	9.9e-08	RBM15	-0.180597	8.64e-07		ARF5	0.23837	0.000115089	TCERG1	-0.20564	0.000191332
																					CYB5R4	0.594173	9.98e-08	TNRC6A	-0.237613	8.7e-07		CHMP6	0.307662	0.000115465	TNPO2	-0.154362	0.00019431
																					KCTD21	0.417809	1e-07	ITPR1	-0.353077	8.73e-07		SNX12	0.151582	0.000115486	RPL32P3	-0.234098	0.000195426
																					ANXA11	0.412206	1.03e-07	STRBP	-0.430071	8.99e-07		TRIM8	0.26616	0.000115675	SH3D21	-0.488477	0.000195536
																					MAD2L2	0.321864	1.03e-07	DEPDC5	-0.192528	8.99e-07		BCKDHA	0.226878	0.000115711	ZNF681	-0.377131	0.000195604
																					AP2M1	0.23333	1.04e-07	SLFN12L	-0.621069	9.11e-07		CD14	0.450942	0.000116114	ASB16	-0.359532	0.000202192
																					WBP1L	0.247858	1.05e-07	HOXB3	-0.632329	9.25e-07		ARID3A	0.395374	0.000116192	SUPT7L	-0.174584	0.000206751
																					HOMER3	0.568449	1.07e-07	ZNF253	-0.358475	9.38e-07		PIM1	0.241607	0.00011643	EDRF1	-0.164714	0.000208128
																					PFKFB2	1.23795	1.07e-07	LBH	-0.454858	9.6e-07		EXOC6	0.399056	0.000117029	ZMYM6	-0.179464	0.000209416
																					LRG1	0.994276	1.08e-07	ZNF709	-0.384945	9.61e-07		S100A11	0.497909	0.000117162	FUS	-0.149197	0.000210982
																					TADA3	0.256133	1.08e-07	ZBTB39	-0.279753	9.91e-07		NMNAT1	0.250521	0.000117632	CNKSR2	-0.367747	0.000212037
																					HK1	0.259322	1.09e-07	ZNF529	-0.394131	1e-06		HNRNPH2RPL36AHNRNPH2RPL36A	0.276923	0.000118405	ANAPC4	-0.188619	0.00021517
																					BIN3	0.339727	1.1e-07	ZNF542P	-0.389508	1.01e-06		DHRS7	0.327721	0.000118688	DCAF17	-0.253948	0.00021749
																					FAM114A1	0.514848	1.1e-07	KLHL36	-0.426912	1.04e-06		XXYLT1	0.222358	0.000118964	THOC1	-0.208544	0.000221297
																					SELL	0.563094	1.1e-07	USP44	-0.596053	1.06e-06		CAP1	0.29942	0.000119095	TUBGCP5	-0.255246	0.000222832
																					UBE2H	0.294536	1.1e-07	TESPA1	-0.447938	1.06e-06		TGFBR1	0.288969	0.000119594	MGA	-0.220698	0.000223903
																					GCLM	0.463029	1.11e-07	ZZZ3	-0.3488	1.06e-06		SEC22B	0.206737	0.000119995	PGAP1	-0.458796	0.000223966
																					MKNK1	0.681496	1.12e-07	SKP2	-0.265793	1.07e-06		SDF2	0.221221	0.00012022	ACSL6	-0.367313	0.000232981
																					GTDC1	0.479123	1.13e-07	SLC25A53MIR1256	-0.404962	1.09e-06		KEAP1	0.217066	0.000121269	MDS2	-0.475458	0.000234893
																					PSMA2	0.265432	1.14e-07	HCG18	-0.313343	1.1e-06		LRRC42	0.193814	0.000121674	HINFP	-0.13383	0.00023795
																					UBL5	0.411377	1.14e-07	ZSCAN30	-0.298379	1.1e-06		CASP9	0.192953	0.00012309	NLRC3	-0.278072	0.000239883
																					STK24	0.213412	1.16e-07	CYP2D6LOC101929829	-0.601229	1.11e-06		MTHFD2	0.330226	0.000123606	GON4L	-0.167173	0.000243585
																					RNF185	0.237673	1.18e-07	GLS2	-0.512642	1.11e-06		HDGFRP2	0.253041	0.000125187	PRNCR1	-0.253772	0.000245168
																					BUD31	0.339078	1.19e-07	TTC14	-0.426271	1.11e-06		MRPL23	0.279246	0.000125421	LDB1	-0.169294	0.000248291
																					RAB5C	0.345537	1.19e-07	CACNA1H	-0.704963	1.13e-06		ZNF319	0.277463	0.000125527	ZNF559ZNF177ZNF559ZNF177	-0.248079	0.000248971
																					RAB9A	0.223336	1.2e-07	MTA1	-0.316223	1.13e-06		COMMD9	0.202729	0.000125718	GPATCH1	-0.178102	0.000251727
																					CAMKK2	0.573024	1.21e-07	HUWE1	-0.252232	1.13e-06		SLC22A4	0.607022	0.00012667	NUP107	-0.177938	0.000253999
																					HSPA1A	0.612061	1.21e-07	ZNF417	-0.30128	1.16e-06		FCER1G	0.495154	0.000128303	C2CD2	-0.247632	0.000254562
																					LITAF	0.66161	1.21e-07	ZNF302	-0.326058	1.17e-06		MSRB2	0.43699	0.000128527	NEAT1	-0.402154	0.000256395
																					PLEKHB2	0.209775	1.21e-07	HEATR5B	-0.245592	1.18e-06		NDUFAF3	0.27179	0.000129796	CEP85L	-0.28089	0.000264477
																					ETV6	0.397574	1.23e-07	NFX1	-0.248654	1.19e-06		TADA2B	0.180145	0.000129873	CCDC136	-0.333473	0.000266832
																					PRELID1	0.394059	1.23e-07	SETDB2	-0.25637	1.2e-06		YWHAG	0.19031	0.000132476	ABCB1	-0.355222	0.000267336
																					FTH1	0.640248	1.24e-07	FAM171A1	-0.469325	1.22e-06		FKBP1ASDCBP2FKBP1ASDCBP2	0.282787	0.000134061	CCDC64	-0.348539	0.000267538
																					NFIL3	0.774159	1.25e-07	CRTC1	-0.393182	1.23e-06		RAC2	0.243981	0.000134286	ARHGEF9	-0.254455	0.000268972
																					DNAJC3	0.524209	1.28e-07	EPHX2	-0.548726	1.24e-06		BPGM	0.619222	0.000134861	GKAP1	-0.257304	0.000269018
																					GPR108	0.336539	1.28e-07	ZSCAN12	-0.368949	1.24e-06		DUSP23	0.345638	0.000136284	ATG2B	-0.188772	0.000270501
																					IL18RAP	1.06688	1.29e-07	SP140L	-0.264841	1.24e-06		MIR6084PINK1	0.453316	0.000136945	EXD2	-0.200401	0.00027193
																					FAM134A	0.303184	1.3e-07	CENPT	-0.34582	1.25e-06		FCAR	0.673069	0.000137164	BACH2	-0.375156	0.00027487
																					NETO2	0.515273	1.38e-07	ARHGEF10	-0.801674	1.26e-06		PSEN2	0.271765	0.000137271	THADA	-0.131765	0.000275982
																					X42796	0.546529	1.38e-07	ZFP41	-0.386959	1.26e-06		HMGCL	0.165219	0.000138212	PHF1	-0.20472	0.000277435
																					UQCRFS1	0.261997	1.43e-07	ZNF74	-0.352215	1.26e-06		CD99L2	0.187426	0.000138401	MGEA5	-0.215945	0.000278342
																					LINC00963	0.482372	1.46e-07	TRMT10B	-0.262821	1.26e-06		NOP10	0.354954	0.00013889	HLAFAS1	-0.32147	0.000281824
																					GLB1TMPPE	0.257407	1.47e-07	EEF2K	-0.331086	1.27e-06		ERLIN1	0.479982	0.000139789	ZNF224	-0.311687	0.000283832
																					CTSD	0.568488	1.49e-07	EML5	-0.494942	1.28e-06		UBE2J1	0.378482	0.000141381	ATF7IP	-0.196133	0.000285266
																					LOC285847FKBP5	1.28594	1.51e-07	ENO3	-0.478278	1.29e-06		SELT	0.265179	0.000141837	THOC2	-0.188831	0.000294188
																					RBP7	0.726774	1.51e-07	PLA2G6	-0.406202	1.29e-06		PDSS1	0.28925	0.000142047	CEP70	-0.319073	0.000297933
																					LLPH	0.286573	1.52e-07	ACBD4	-0.345664	1.29e-06		PSMA4	0.219488	0.000142928	ZNF285	-0.387713	0.000298576
																					CSGALNACT2	0.670975	1.53e-07	SOCS7	-0.245886	1.29e-06		SIRPA	0.424782	0.000145178	SIGLEC1	-1.17713	0.000299714
																					YWHAZ	0.30778	1.53e-07	COQ6	-0.257191	1.32e-06		MICU1	0.251103	0.000145213	TAPT1AS1	-0.299633	0.000299881
																					PDGFC	0.65439	1.54e-07	SH3YL1	-0.462715	1.34e-06		HLADRB1	0.620089	0.000145528	SZT2	-0.184485	0.0002999
																					OPLAH	1.21174	1.55e-07	MUTYH	-0.327357	1.36e-06		LGALS1	0.355766	0.000147109	WDR75	-0.195569	0.000304355
																					FAM198B	0.668711	1.6e-07	OSBPL10	-0.618097	1.37e-06		KLF1	0.835367	0.000147573	ZNF253	-0.259944	0.000305411
																					FEZ2	0.311058	1.6e-07	MTUS1	-0.667368	1.38e-06		GPN3	0.242041	0.000150491	SETD5	-0.140804	0.000308942
																					BSG	0.527133	1.61e-07	ZNF567	-0.365711	1.38e-06		SLPI	0.952071	0.000152844	SLC15A2	-0.368711	0.000309116
																					OAZ1	0.468855	1.62e-07	DLL1	-0.687745	1.4e-06		BABAM1	0.194527	0.00015463	C2CD3	-0.155714	0.000313197
																					ASPH	0.970867	1.64e-07	SSTR3	-0.612518	1.4e-06		SLC40A1	0.426833	0.00015479	L3HYPDH	-0.39319	0.000315678
																					GBE1	0.431191	1.64e-07	ZNF285	-0.523167	1.4e-06		DPCD	0.450368	0.0001556	CEPT1	-0.173975	0.000315815
																					HSBP1	0.330831	1.66e-07	LY9	-0.413342	1.4e-06		ABHD16A	0.226705	0.000156419	TMEM220	-0.336901	0.000316869
																					PCTP	0.472988	1.67e-07	SNPH	-0.518976	1.41e-06		GMDS	0.19717	0.000156993	AGAP7P	-0.644223	0.000319388
																					RAC2	0.342975	1.68e-07	ZNF530	-0.333487	1.42e-06		NDUFB6	0.287681	0.000158029	SF3B1	-0.205872	0.000319546
																					BNIP3L	0.527783	1.74e-07	ATAT1	-0.367647	1.43e-06		RHOA	0.217626	0.000158355	LINC00869LINC00623LOC103091866	-0.331341	0.000322542
																					MAFG	0.497432	1.74e-07	CD27	-0.481599	1.44e-06		EMILIN2	0.337236	0.000158941	IGIP	-0.303831	0.000324554
																					PFN1	0.300678	1.74e-07	LINC00494	-0.668104	1.45e-06		THOC5	0.290013	0.000159681	RBM5	-0.183445	0.000328314
																					DNAJC25GNG10DNAJC25GNG10	0.86433	1.75e-07	FAM120C	-0.334888	1.46e-06		AIG1	0.313855	0.000159736	KLHDC1	-0.366555	0.000329375
																					ZEB2	0.364387	1.75e-07	PRSS53	-0.513814	1.47e-06		TALDO1	0.409461	0.000161444	DDX5	-0.19211	0.000330334
																					CAB39	0.481932	1.76e-07	LOC100499484C9ORF174LOC100499484CCDC180	-0.484887	1.47e-06		ZNF653ECSIT	0.256768	0.000161743	FLJ10038	-0.233037	0.000330641
																					ENY2	0.244764	1.79e-07	CARD11	-0.413245	1.47e-06		PSAP	0.24106	0.000164332	TTC21B	-0.210701	0.000333118
																					JDP2	0.737711	1.79e-07	MYO9A	-0.50551	1.48e-06		PLOD1	0.363157	0.000164397	SENP7	-0.277356	0.000333418
																					ZFAND5	0.319614	1.8e-07	NMT2	-0.435251	1.52e-06		LTA4H	0.320801	0.000164593	LENG8	-0.317737	0.000337446
																					LAPTM5	0.307846	1.85e-07	SNORD121BUBAP2	-0.265701	1.54e-06		ACOT8	0.198181	0.000164948	UPF3A	-0.227232	0.000342496
																					COPS7A	0.195009	1.86e-07	ZNF500	-0.34289	1.57e-06		COX6B1	0.22336	0.0001652	PRPF4B	-0.187775	0.000345691
																					CYB5R3	0.375887	1.86e-07	AFG3L1P	-0.283309	1.58e-06		ATP7B	0.427617	0.000166826	IZUMO4	-0.357053	0.000347416
																					DYNLT1	0.575439	1.87e-07	CASP8AP2	-0.31198	1.6e-06		RHBDF2	0.392389	0.00016694	ABCA11PZNF721	-0.190242	0.000349429
																					EIF4EBP2	0.254672	1.87e-07	CUL7	-0.240396	1.62e-06		NR1H2	0.299284	0.000169221	CDK5RAP3	-0.248885	0.00035061
																					KIF13A	0.540838	1.88e-07	FAM84B	-0.41738	1.64e-06		TAPBP	0.254584	0.000169487	ZNF431	-0.233872	0.000351197
																					IGF2BP2	0.820567	1.89e-07	IPO5P1	-0.37896	1.68e-06		PLA2G4A	0.330353	0.000174572	SPEF2	-0.340887	0.00035342
																					DOK4	0.866716	1.93e-07	LPIN1	-0.310964	1.68e-06		CLTA	0.194572	0.000175409	CHD6	-0.251794	0.000356991
																					MFN2	0.507372	1.94e-07	WDR73	-0.24177	1.69e-06		CHCHD5	0.304174	0.000175564	FBXW8	-0.242181	0.000360154
																					ANPEP	0.737659	1.97e-07	TNIK	-0.377803	1.7e-06		PPP1CA	0.180245	0.000177137	ZMYND8	-0.142329	0.000360558
																					SLC8A1	0.636849	1.98e-07	C17orf100	-0.399796	1.74e-06		STXBP2	0.33117	0.000178182	EPHA4	-0.379443	0.000368062
																					IGBP1	0.186084	2e-07	CASK	-0.285058	1.74e-06		GGT1	0.423247	0.000179779	ZNF274	-0.164536	0.000372036
																					RNASEKC17orf49C17orf49RNASEK	0.388785	2e-07	MS4A1	-0.626198	1.75e-06		KCTD2	0.181805	0.000180344	SREK1	-0.175061	0.000372921
																					LY96	0.851596	2.03e-07	SYNRG	-0.231352	1.75e-06		LATS2	0.260717	0.000180991	MCF2L	-0.362009	0.000378964
																					SLC37A3	0.736365	2.04e-07	STAMBPL1	-0.295171	1.76e-06		BLVRB	0.548335	0.000181917	SMAD3	-0.217382	0.00038037
																					VDR	0.466205	2.04e-07	XPNPEP3	-0.218734	1.76e-06		TMSB4X	0.251027	0.000183634	CYP2D7	-0.425454	0.000380576
																					TRIP4	0.220409	2.06e-07	STK36	-0.307828	1.77e-06		DPYD	0.289811	0.000183929	LINC01089	-0.365511	0.000380788
																					TDRD9	1.05187	2.07e-07	ECHDC2	-0.433368	1.78e-06		C17orf62	0.342613	0.000184128	CRTC3	-0.2175	0.00038128
																					TRIM8	0.367946	2.07e-07	ACVR2B	-0.544743	1.82e-06		UQCRH	0.219308	0.000184564	ZNF846	-0.281429	0.000382353
																					C16orf72	0.511036	2.08e-07	BCKDHB	-0.364522	1.84e-06		JAK2	0.371226	0.000184799	EPM2AIP1	-0.266885	0.000382716
																					ITGB2	0.416917	2.08e-07	CRY1	-0.298714	1.86e-06		PAPSS1	0.302587	0.00018563	HCG18	-0.224545	0.00038315
																					XRN2	0.313402	2.1e-07	PVT1	-0.382186	1.87e-06		LMTK2	0.348016	0.000186561	LRP5L	-0.327898	0.000383727
																					SMS	0.266301	2.14e-07	HDAC6	-0.213481	1.88e-06		ZNF581	0.254017	0.000186839	LOC374443	-0.258084	0.000384346
																					ARRB2	0.522432	2.16e-07	TMEM8B	-0.397181	1.9e-06		TMEM165	0.32961	0.000187753	KDM6A	-0.27059	0.000384898
																					MIR761NRD1	0.4089	2.18e-07	IL23A	-0.477489	1.91e-06		MTF1	0.334755	0.000188416	ZNF142	-0.1849	0.000387792
																					MTF1	0.477683	2.19e-07	IGSF8	-0.430644	1.92e-06		POP4	0.144211	0.000189413	ZNF154	-0.38046	0.000388978
																					IRF1	0.519229	2.23e-07	DROSHA	-0.253941	1.95e-06		HPS1	0.267113	0.000190101	EZH1	-0.208967	0.000390671
																					NRBP1	0.198317	2.23e-07	ATG9B	-0.52886	1.96e-06		BAX	0.201162	0.000192594	ACO1	-0.293576	0.000394018
																					PICALM	0.486639	2.26e-07	ZNF510	-0.319869	1.99e-06		SBNO2	0.503664	0.000192989	SDCBP2AS1	-0.272714	0.000394333
																					ALDH3B1	0.445221	2.27e-07	SMPD4	-0.283618	1.99e-06		NPTN	0.256914	0.000195258	LINC01000	-0.262246	0.000395201
																					MAX	0.303328	2.27e-07	ZNF75D	-0.19537	1.99e-06		KCNQ1	0.277967	0.000195411	NCR3LG1	-0.462995	0.000395874
																					EIF2AK1	0.396357	2.28e-07	ZNF789	-0.331199	2.01e-06		SLC35B1	0.153639	0.000197333	SERINC5	-0.187685	0.00039624
																					FAM214B	0.527761	2.28e-07	TUT1	-0.301393	2.02e-06		PIK3CDAS1	0.417807	0.000198831	RPAIN	-0.180189	0.000398141
																					ALOX5	0.652185	2.32e-07	DNAJA3	-0.253509	2.04e-06		ASCL2	0.486034	0.000200908
																					RCAN1	0.256969	2.43e-07	AFF3	-0.56547	2.06e-06		PTRHD1	0.268785	0.000201062
																					ATP7B	0.604882	2.44e-07	KIAA1328	-0.337368	2.07e-06		EEF1E1BLOC1S5TXNDC5EEF1E1BLOC1S5BLOC1S5TXNDC5	0.595206	0.000201912
																					SYK	0.331022	2.45e-07	METTL16	-0.323094	2.09e-06		RAB31	0.416974	0.000202461
																					ARHGAP30	0.27866	2.47e-07	POU6F1	-0.42304	2.12e-06		GNAI3	0.252417	0.000203065
																					CNPY3	0.330053	2.55e-07	AGMAT	-0.472238	2.16e-06		FTL	0.376866	0.000206529
																					NFYC	0.287081	2.62e-07	UBE2G2	-0.224953	2.16e-06		UBAC1	0.174956	0.00020695
																					MCTP2	0.690811	2.73e-07	NELL2	-0.630961	2.23e-06		CNPPD1	0.234992	0.000207295
																					MKRN1	0.483517	2.74e-07	FHIT	-0.593486	2.23e-06		SIGLEC9	0.399222	0.000207595
																					DNAJB6	0.30866	2.75e-07	DZIP3	-0.386699	2.24e-06		CRISP3	1.10294	0.000207843
																					LIMK2	0.695188	2.75e-07	PPIP5K1	-0.275589	2.25e-06		HLADPB1	0.367478	0.000210111
																					CMTM6	0.523814	2.76e-07	TCERG1	-0.265505	2.25e-06		FAM134A	0.207499	0.000210964
																					MS4A3	1.2199	2.76e-07	ALG9	-0.260962	2.25e-06		DGAT2	0.567513	0.000212397
																					AGFG1MIR5703	0.547757	2.8e-07	ZNF671	-0.211231	2.31e-06		GLA	0.23938	0.00021538
																					WAS	0.43975	2.81e-07	LRRC14	-0.303795	2.33e-06		DNAJC3	0.356668	0.00021602
																					ACTR2	0.374054	2.85e-07	EBLN3	-0.286005	2.33e-06		EIF5A	0.243215	0.000217324
																					C10orf54	0.572081	2.87e-07	ZDHHC23	-0.442777	2.34e-06		PLCD3	0.389093	0.000218286
																					BLOC1S2	0.295848	2.91e-07	PAXIP1AS1	-0.404469	2.34e-06		C1orf122	0.307413	0.000218296
																					APH1A	0.19963	2.92e-07	LOC100506639	-0.339799	2.35e-06		IL1R2	1.12243	0.000220522
																					TAPBP	0.356241	2.92e-07	SLC17A9	-0.519107	2.37e-06		UBC	0.204014	0.000223325
																					KCNE1	1.0524	2.99e-07	ULK3	-0.336206	2.4e-06		ACSL1	0.674049	0.00022611
																					PRPF18	0.257153	3.05e-07	TTC9	-0.383731	2.41e-06		MMP24AS1	0.284057	0.000229489
																					CMIP	0.318914	3.07e-07	ZFP30	-0.408199	2.42e-06		PNPLA6	0.292893	0.000229866
																					HMGCL	0.227149	3.1e-07	CCL28	-0.387852	2.43e-06		E2F2	0.415241	0.000231941
																					LINC01272	0.711433	3.12e-07	ZNF793	-0.524907	2.44e-06		VAMP8	0.244431	0.00023225
																					TXNL1	0.210037	3.21e-07	CCR7	-0.534145	2.46e-06		LCP1	0.281353	0.000232711
																					FAM210B	0.912545	3.23e-07	ZNF343	-0.264834	2.46e-06		RNF41	0.112073	0.000233082
																					MEMO1	0.2203	3.23e-07	NOL8	-0.24649	2.46e-06		IGBP1	0.128515	0.000237656
																					NMI	0.569585	3.23e-07	USP54	-0.290154	2.5e-06		SLC16A3	0.478626	0.00023892
																					GPR97	0.912483	3.27e-07	ARHGAP32	-0.360323	2.54e-06		RAB7A	0.308628	0.000243111
																					MGAM	0.983012	3.29e-07	NOL4L	-0.238364	2.54e-06		TRAPPC5	0.598439	0.000244076
																					RETN	1.45598	3.32e-07	ZNF263	-0.212241	2.54e-06		KDELR1	0.186268	0.000244552
																					WIPI1	0.549638	3.36e-07	MPHOSPH8	-0.188467	2.55e-06		TSG101	0.186767	0.00024465
																					GIT2	0.303076	3.38e-07	ATP6V0A2	-0.205045	2.58e-06		COX17	0.2526	0.000244856
																					G6PD	0.472842	3.4e-07	ZNF585B	-0.311722	2.61e-06		MCOLN1	0.318923	0.000247399
																					SLC25A20	0.397526	3.4e-07	ZNF211	-0.220332	2.61e-06		AGPAT9	0.433384	0.000247774
																					SETD8	0.294884	3.41e-07	MSH2	-0.343926	2.63e-06		UBE2H	0.198158	0.000248301
																					SLC35F6	0.253112	3.43e-07	ZNF616	-0.244578	2.63e-06		MRPL44	0.185733	0.000248866
																					BCKDK	0.364848	3.47e-07	UNC5CL	-0.43434	2.64e-06		TRAPPC3	0.137509	0.000251216
																					JAZF1	0.431059	3.48e-07	LINC00865	-0.650492	2.66e-06		MRPS18A	0.178192	0.000253169
																					PLA2G4A	0.460811	3.52e-07	ZNF175	-0.356448	2.67e-06		TBXAS1	0.305281	0.000253223
																					SSU72	0.252977	3.52e-07	ANO8	-0.454585	2.69e-06		TMBIM4	0.269456	0.000253682
																					DCTN3	0.253116	3.56e-07	TRAF4	-0.425163	2.71e-06		AKIRIN2	0.304193	0.000255415
																					ETS2	0.607424	3.56e-07	ADAM1A	-0.384237	2.73e-06		GNAI2	0.235562	0.000259317
																					MS4A6A	0.442418	3.56e-07	X42984	-0.284958	2.74e-06		DEGS1	0.211124	0.000261457
																					FUT7	0.760408	3.6e-07	FOXO1	-0.290496	2.79e-06		HEXB	0.224693	0.00026163
																					RIT1	0.431726	3.62e-07	NUP188	-0.271259	2.79e-06		CYB5R4	0.394879	0.00026252
																					ATP6V1B2	0.457888	3.65e-07	TPM3P9ZNF761	-0.269876	2.9e-06		NKIRAS2	0.160896	0.000262614
																					KIF1C	0.268366	3.66e-07	ARHGEF4	-0.584799	2.93e-06		EMC7	0.174088	0.000263346
																					CERS2	0.222162	3.68e-07	SARM1	-0.438424	2.93e-06		ZNF282	0.246368	0.000263825
																					FAR1	0.489883	3.68e-07	IL21R	-0.430377	2.93e-06		AHRRPDCD6	0.136071	0.000265306
																					RRAGC	0.293818	3.75e-07	FCRL1	-0.6643	2.97e-06		TYROBP	0.372839	0.000265366
																					LILRA2	0.602871	3.81e-07	YLPM1	-0.250045	2.98e-06		NUBP1	0.19	0.000267156
																					ATP5F1	0.210615	3.84e-07	SRSF11	-0.265649	3.01e-06		APOPT1	0.160379	0.000268849
																					DBI	0.30336	3.84e-07	JADE2	-0.339769	3.02e-06		XRN2	0.214456	0.000269106
																					ADAP2	0.481065	3.86e-07	SART3	-0.181114	3.02e-06		TBC1D2	0.257728	0.000271217
																					ADM	1.00713	3.91e-07	ZNF223	-0.344355	3.03e-06		NT5DC2	0.555519	0.000271436
																					RNF149	0.656211	3.94e-07	SNX25	-0.38719	3.04e-06		TFPT	0.250032	0.000272608
																					LPGAT1	0.469616	3.95e-07	HNRNPDL	-0.255987	3.04e-06		BST1	0.425537	0.000274732
																					SRBD1	0.35557	4e-07	ALG13	-0.295661	3.1e-06		SH3BP5L	0.291645	0.000275748
																					PADI4	0.889835	4.01e-07	ZNF738	-0.349182	3.14e-06		MRPL27	0.22888	0.000276018
																					LSP1	0.45383	4.05e-07	GCSAM	-0.449911	3.15e-06		GBP2	0.433826	0.000276192
																					SLA	0.623789	4.05e-07	E2F5	-0.491463	3.2e-06		PRDX4	0.258477	0.000277716
																					MFSD11	0.234516	4.06e-07	ZNF227	-0.230341	3.21e-06		SMIM7	0.153591	0.000279599
																					TM9SF2	0.349441	4.07e-07	ZNF570	-0.404684	3.25e-06		ROGDI	0.357113	0.000280827
																					NINJ2	0.498242	4.1e-07	WDR59	-0.203667	3.31e-06		PDGFC	0.438447	0.00028098
																					CECR6	0.744187	4.12e-07	KLHL25	-0.445184	3.32e-06		MCMBP	0.19972	0.00028161
																					TP53I3	0.69162	4.13e-07	TRAF3	-0.213863	3.32e-06		PAGR1MVP	0.280141	0.000282464
																					B2M	0.400264	4.17e-07	HLTF	-0.341416	3.34e-06		UBE2M	0.27566	0.000283777
																					RBMS1	0.378882	4.17e-07	LDLRAP1	-0.387684	3.35e-06		RTN3	0.41156	0.000287509
																					LYRM1	0.443398	4.21e-07	PREPL	-0.310825	3.36e-06		TFEB	0.342056	0.000287535
																					DNAJC1	0.300128	4.24e-07	PDPR	-0.385324	3.41e-06		AGTRAP	0.383991	0.00029262
																					GLUL	0.562395	4.25e-07	ZNF287	-0.376977	3.41e-06		TK1	0.565771	0.000292893
																					YIPF3	0.38722	4.26e-07	ZBTB4	-0.319497	3.44e-06		CAPZA1	0.278369	0.000293035
																					TMEM60	0.325076	4.29e-07	SDCCAG3	-0.288165	3.44e-06		MIR4761COMT	0.263188	0.000294592
																					EXOC6	0.538481	4.31e-07	WDR90	-0.570513	3.48e-06		EAF2	0.333286	0.000297895
																					UBE2E3	0.262663	4.32e-07	ACADSB	-0.304801	3.48e-06		PSMD4	0.212642	0.00029859
																					FAH	0.45001	4.34e-07	BMP8A	-0.565233	3.49e-06		IL10RB	0.305081	0.000299019
																					ETFA	0.266319	4.36e-07	CEP41	-0.316546	3.49e-06		PSMD8	0.154558	0.000299685
																					XK	0.898546	4.36e-07	MGAT4A	-0.300429	3.51e-06		MOB1A	0.262359	0.000299747
																					CASP1	0.468772	4.37e-07	ID3	-0.600808	3.52e-06		HPSE	0.395902	0.000300242
																					TNFRSF1A	0.50545	4.42e-07	MKS1	-0.306391	3.55e-06		NOTCH4GPSM3	0.297028	0.000300783
																					IL4R	0.545818	4.45e-07	SLFN5	-0.602148	3.56e-06		HTATIP2	0.301141	0.000302413
																					MEGF9	0.691562	4.45e-07	DPH2	-0.282047	3.66e-06		MS4A3	0.821944	0.000302632
																					PPP1R10	0.240371	4.47e-07	PRPF4B	-0.247399	3.69e-06		C19orf35	0.534781	0.000302913
																					TLR2	0.833211	4.48e-07	CLDN15	-0.293529	3.7e-06		YIPF4	0.299505	0.00030295
																					SUMO1	0.328313	4.56e-07	DDHD2	-0.313565	3.72e-06		HADHB	0.158405	0.000304155
																					OSBPL1A	0.597128	4.57e-07	PPM1K	-0.408263	3.84e-06		NDUFB11	0.244448	0.00030498
																					RASGEF1A	0.717735	4.66e-07	ZNF420	-0.364806	3.84e-06		RRBP1	0.227967	0.000305137
																					BCORL1	0.394095	4.67e-07	ZNF678	-0.400799	3.85e-06		ETFDH	0.185908	0.00030549
																					KIF3C	0.594269	4.67e-07	IFNLR1	-0.440659	3.86e-06		OTUB1	0.171994	0.000307042
																					ATXN1	0.46088	4.68e-07	SERPINF1	-0.450118	3.88e-06		LASP1	0.239421	0.000307465
																					STXBP2	0.457207	4.76e-07	SPTAN1	-0.307973	3.91e-06		ZNF410	0.126995	0.000307469
																					RENBP	0.403494	4.79e-07	ZFP14	-0.319104	3.94e-06		BIN3	0.224789	0.000309927
																					FAM120AOS	0.210056	4.85e-07	ZNF786	-0.322844	3.99e-06		GK	0.562418	0.000312139
																					SNAP23	0.40375	4.85e-07	LRIG1	-0.332597	4e-06		MPND	0.250441	0.000312527
																					CCNY	0.282514	4.86e-07	RAD54L2	-0.376908	4.03e-06		FAM105A	0.249359	0.000315384
																					SPI1	0.638036	4.87e-07	ZNF527	-0.346296	4.04e-06		C14orf2	0.235992	0.000316254
																					AATF	0.20096	4.89e-07	ZC3H7B	-0.288876	4.12e-06		CEBPD	0.628249	0.000319628
																					ST3GAL4AS1	1.04174	4.89e-07	GPR125	-0.542715	4.18e-06		KIAA0040	0.29098	0.000319669
																					CAPG	0.471656	4.95e-07	FAM208B	-0.339245	4.23e-06		ALOX5AP	0.602526	0.000319693
																					ARF4	0.280646	4.96e-07	ICOS	-0.47777	4.24e-06		MPG	0.342215	0.000321469
																					CLTA	0.267135	4.96e-07	MEGF8	-0.330623	4.29e-06		RBM47	0.447332	0.000322488
																					DERL2	0.238887	4.96e-07	RANBP6	-0.26756	4.29e-06		ATP1B3	0.232279	0.000325672
																					LINC00152	0.525399	5e-07	OLFM2	-0.458842	4.31e-06		ACTR2	0.255041	0.000326336
																					HLAB	0.436379	5.02e-07	RECQL5	-0.238337	4.33e-06		CTSA	0.284844	0.000327306
																					CHIC2	0.48418	5.04e-07	ADAM28	-0.499686	4.36e-06		PPP4R2	0.326535	0.000327326
																					PGM2	0.431754	5.07e-07	PI4KA	-0.193105	4.37e-06		PPP1R3B	0.528808	0.000328072
																					ACAA1	0.364735	5.13e-07	SLC22A23	-0.370627	4.38e-06		CCDC12	0.223845	0.000329843
																					MIR6513TMBIM1	0.262732	5.14e-07	AGAP5	-0.375625	4.41e-06		SFT2D1	0.222988	0.000331344
																					SNX1	0.16605	5.16e-07	C22orf46	-0.263337	4.45e-06		TMEM199	0.110698	0.000331942
																					HPSE	0.565996	5.18e-07	ZNF224	-0.399035	4.52e-06		GPR97	0.618479	0.000332517
																					NTAN1	0.325792	5.18e-07	COQ10A	-0.349182	4.52e-06		ZBTB7B	0.298826	0.000333118
																					MARCO	0.926476	5.21e-07	DPH7	-0.292679	4.52e-06		HADHA	0.150948	0.000334077
																					LATS2	0.358442	5.25e-07	ITK	-0.41113	4.57e-06		TSR3	0.31416	0.000337081
																					ANXA5	0.360904	5.29e-07	NAB2	-0.344793	4.6e-06		EIF5AL1	0.222394	0.000339165
																					FRMD4B	0.500519	5.47e-07	SLC7A6OS	-0.289915	4.69e-06		ACSL3	0.247432	0.000340372
																					TAX1BP1	0.261985	5.56e-07	SIRPG	-0.44232	4.7e-06		IFNAR1	0.325374	0.00034247
																					VAV3	0.382768	5.62e-07	AARS2	-0.281413	4.72e-06		PLEKHB2	0.138531	0.000344145
																					CLU	0.802021	5.64e-07	TTC31	-0.210234	4.74e-06		CCDC47	0.170653	0.000344373
																					LAMTOR3	0.344983	5.67e-07	OVGP1	-0.532983	4.76e-06		MYL12B	0.230169	0.000345715
																					HSD17B11	0.490703	5.69e-07	BZRAP1	-0.521581	4.79e-06		MRPS36	0.178776	0.000347252
																					P2RY13	0.584092	5.69e-07	P4HTM	-0.335682	4.83e-06		CAB39	0.320797	0.000347943
																					TGFA	0.749807	5.71e-07	ALMS1	-0.355663	4.84e-06		GPX1	0.438011	0.000349132
																					ERP44	0.29544	5.76e-07	PGBD3ERCC6PGBD3ERCC6	-0.220318	4.91e-06		CORO1ALOC606724	0.296667	0.00034999
																					MARCKS	0.724655	5.8e-07	TSEN2	-0.326776	4.94e-06		NCF4	0.470134	0.000351937
																					CTSC	0.335839	5.83e-07	MAGEE1	-0.422297	4.97e-06		NRM	0.19989	0.000356728
																					VBP1	0.279588	5.83e-07	PHF10	-0.281039	5.05e-06		LRP10	0.413415	0.000357438
																					DIRC2	0.539767	5.85e-07	GRPEL2	-0.323581	5.1e-06		SUMO1	0.226414	0.000359128
																					GNA15	0.429539	5.87e-07	HSF2	-0.328037	5.18e-06		EFHD2	0.322472	0.000359361
																					PTPN6	0.295885	5.87e-07	PDE7A	-0.255206	5.27e-06		RFC2	0.165683	0.000359968
																					PSMB9	0.495071	5.9e-07	MASP2	-0.450735	5.28e-06		ITPKC	0.363453	0.000360072
																					TMBIM6	0.242016	5.96e-07	VAMP1	-0.426857	5.33e-06		MPLKIP	0.194289	0.00036074
																					STAU1	0.230915	5.98e-07	ZNF395	-0.309014	5.33e-06		DOK3	0.453772	0.000361983
																					ITGA2B	0.952437	6.03e-07	USP20	-0.284317	5.33e-06		MRPL54	0.247697	0.000363609
																					NAIP	0.932943	6.19e-07	EPHA4	-0.492152	5.48e-06		TRAPPC1	0.195213	0.000364016
																					PAFAH1B2	0.25998	6.23e-07	ZNF70	-0.357197	5.57e-06		PPP2R5B	0.278597	0.000368184
																					ATF6	0.409925	6.3e-07	ABCB1	-0.450025	5.6e-06		CD9	0.457184	0.000368691
																					TBK1	0.358283	6.33e-07	KIAA1919	-0.31281	5.62e-06		PLD3	0.294338	0.000369032
																					LRRN1	1.09809	6.34e-07	CD200R1	-0.437626	5.63e-06		COPS7A	0.130071	0.000369339
																					STX12	0.299057	6.55e-07	DCAF17	-0.317185	5.66e-06		APBB1IP	0.323591	0.000369356
																					NFAM1	0.553596	6.74e-07	CEP85L	-0.355512	5.76e-06		TMEM115	0.192404	0.000370945
																					PGAM4	0.366389	6.85e-07	MIR31982CBX5	-0.291305	5.76e-06		PANK2	0.191113	0.00037145
																					TLR8	0.610851	6.9e-07	PRKCA	-0.368571	5.77e-06		CANT1	0.277136	0.000374314
																					IL18	0.455981	6.91e-07	THOC2	-0.240812	5.83e-06		SGTA	0.201118	0.000374737
																					MLF2	0.358451	6.96e-07	ADD2	-0.44407	5.87e-06		POLDIP2	0.125347	0.000375913
																					PLEKHO2	0.448276	7.03e-07	SGSM3	-0.344549	5.9e-06		LRRC28	0.17037	0.000377453
																					CSTB	0.335202	7.09e-07	GSDMB	-0.518114	6.01e-06		PPM1M	0.241377	0.000377636
																					VPS9D1	0.71745	7.15e-07	SLC5A6	-0.245044	6.01e-06		CEBPE	0.715498	0.00037823
																					DEGS1	0.293729	7.24e-07	NOL6	-0.271637	6.02e-06		ATP6V0E1	0.258327	0.000379015
																					CDK14	0.540911	7.31e-07	DCP1A	-0.201997	6.11e-06		MKRN1	0.324808	0.000381437
																					CHMP2B	0.361415	7.39e-07	TMEM161B	-0.285377	6.12e-06		HK1	0.169127	0.000382603
																					ADI1	0.246352	7.42e-07	INPP5F	-0.27201	6.15e-06		H3F3B	0.339615	0.00038282
																					PDCD10	0.306883	7.44e-07	C2orf44	-0.257441	6.17e-06		IGLL5	0.800692	0.000383501
																					TXNDC12KTI12	0.236952	7.44e-07	ZNF831	-0.406683	6.2e-06		IFI27L2	0.318112	0.000384659
																					FAM206A	0.276496	7.5e-07	ZNF23	-0.31229	6.2e-06		COQ2	0.241827	0.000389749
																					RAB5B	0.277412	7.51e-07	CAPN10AS1	-0.45956	6.21e-06		ATP5I	0.245958	0.000390603
																					ABHD16A	0.304136	7.53e-07	AKAP8	-0.156732	6.25e-06		RENBP	0.276534	0.000390963
																					CCNH	0.20597	7.59e-07	ZNF204P	-0.527015	6.26e-06		CHMP2A	0.295495	0.000391787
																					OAT	0.374208	7.65e-07	UCKL1	-0.304166	6.27e-06		RILP	0.511693	0.000394118
																					MNDA	0.620855	7.69e-07	LOC90834	-0.485603	6.28e-06		SRGN	0.479466	0.000394596
																					CETN2	0.300194	7.76e-07	ZNF558	-0.319366	6.3e-06		SH3GLB1	0.347851	0.000395516
																					INSR	0.418547	7.85e-07	C2CD2	-0.310498	6.38e-06		SF3B5	0.193038	0.000395778
																					GSN	0.574766	7.87e-07	ZNF717	-0.335094	6.39e-06		SLC39A11	0.224523	0.000396157
																					BTBD10	0.361252	8.04e-07	CD28	-0.475099	6.4e-06		AKT1S1	0.261642	0.000396866
																					MYL9	1.04618	8.12e-07	GABPB2	-0.354354	6.4e-06		B3GNT8	0.557861	0.000399052
																					PIPSL	0.303928	8.24e-07	LOC153684	-0.340345	6.43e-06		MGMT	0.334235	0.000399563
																					RASGRP4	0.585529	8.27e-07	KAT6B	-0.323268	6.58e-06
																					EXOSC4	0.593	8.39e-07	ATG16L1	-0.161849	6.58e-06
																					MAP1LC3B2	0.435356	8.4e-07	PHLDB3	-0.46752	6.6e-06
																					SLC15A3	0.427897	8.46e-07	C1orf109	-0.286607	6.6e-06
																					CD44	0.360902	8.61e-07	ZNF506	-0.289639	6.62e-06
																					TREML1	0.826126	8.65e-07	MSANTD2	-0.352394	6.74e-06
																					SMIM7	0.212751	8.78e-07	ZDHHC8	-0.463235	6.75e-06
																					TMEM167B	0.321411	8.82e-07	LOC100652768	-0.542782	6.78e-06
																					NDST1	0.552956	8.88e-07	PHC3	-0.297307	6.78e-06
																					RNF146	0.360693	8.91e-07	MAT2A	-0.201726	6.9e-06
																					MTX1	0.430039	8.92e-07	USP24	-0.243128	6.92e-06
																					RILPL2	0.457561	8.94e-07	SCML4	-0.303636	7.03e-06
																					SRSF9	0.236861	9.03e-07	USP45	-0.426986	7.04e-06
																					ARMC7	0.25262	9.09e-07	ZNF543	-0.293938	7.05e-06
																					CTBP2	0.344697	9.12e-07	ICE1	-0.232719	7.05e-06
																					TUBB4B	0.30592	9.16e-07	ZNF614	-0.322805	7.1e-06
																					KCNE3	0.477184	9.19e-07	PDDC1	-0.277239	7.13e-06
																					MRPL28	0.325914	9.29e-07	ARRDC1AS1	-0.303652	7.15e-06
																					SH3BP5L	0.403877	9.33e-07	GGA2	-0.263576	7.15e-06
																					NME8	0.762673	9.4e-07	GPALPP1	-0.261154	7.24e-06
																					FUCA2	0.341736	9.47e-07	POGZ	-0.172516	7.26e-06
																					RNF167	0.297216	9.47e-07	CSPP1	-0.22791	7.37e-06
																					RNF41	0.152579	9.52e-07	RBM12B	-0.269862	7.4e-06
																					NUMB	0.521149	9.56e-07	AHNAK2	-0.560198	7.45e-06
																					TMEM179B	0.244998	9.64e-07	C15orf41	-0.351307	7.45e-06
																					SKAP2	0.545943	9.73e-07	GPA33	-0.499458	7.47e-06
																					GPR160	0.787151	9.84e-07	ZNF782	-0.290978	7.48e-06
																					IL1R1	0.951902	9.98e-07	SRSF7	-0.233034	7.52e-06
																					ZNF622	0.189504	1e-06	SFXN2	-0.351975	7.56e-06
																					FAXDC2	0.715352	1.01e-06	DOCK10	-0.342967	7.59e-06
																					TUBA1A	0.550052	1.01e-06	IPP	-0.31832	7.66e-06
																					EVI2B	0.571699	1.03e-06	ARHGEF19	-0.363961	7.7e-06
																					AGO4	0.5001	1.05e-06	POLR3A	-0.211908	7.73e-06
																					RAB6A	0.22442	1.05e-06	KDM4C	-0.208962	7.76e-06
																					MSN	0.2764	1.06e-06	NUP210	-0.294676	7.8e-06
																					PCBP2OT1PCBP2	0.223402	1.06e-06	SIGLEC1	-1.47711	7.85e-06
																					CPVL	0.522304	1.07e-06	NAA25	-0.278134	8.07e-06
																					OSBPL11	0.36025	1.07e-06	HERC1	-0.24544	8.13e-06
																					SLAMF8	0.768449	1.07e-06	KRR1	-0.266822	8.14e-06
																					SOCS3	0.966488	1.09e-06	ZNF568	-0.32303	8.15e-06
																					MUL1	0.208388	1.11e-06	SIPA1L3	-0.349806	8.17e-06
																					C5AR1	0.606949	1.12e-06	MIR5047	-0.449811	8.18e-06
																					DNASE1L1	0.327977	1.14e-06	SMAD3	-0.277906	8.2e-06
																					MIR6084PINK1	0.595183	1.14e-06	TUBGCP5	-0.313201	8.46e-06
																					TGOLN2	0.239492	1.14e-06	NR3C2	-0.50107	8.51e-06
																					SELENBP1	1.35636	1.15e-06	RHOH	-0.360709	8.59e-06
																					MRPL44	0.252496	1.16e-06	GABPB1AS1	-0.400837	8.63e-06
																					WBP2	0.410694	1.19e-06	GEMIN8	-0.293951	8.65e-06
																					GPANK1	0.241227	1.2e-06	TRABD2A	-0.502138	8.75e-06
																					TBC1D8	0.604737	1.2e-06	PPP1R13B	-0.343554	8.76e-06
																					YY1AP1	0.297905	1.2e-06	ANKRD16	-0.306141	8.84e-06
																					FOXO3	0.50951	1.22e-06	KLHL17	-0.510296	8.86e-06
																					NUDT16	0.528789	1.23e-06	ZNF546	-0.325072	8.89e-06
																					PTPRJ	0.470007	1.24e-06	BTRC	-0.224111	8.91e-06
																					TBC1D2	0.352034	1.25e-06	FKBP14	-0.317514	9.02e-06
																					TPRG1L	0.295398	1.25e-06	PRPF3	-0.192731	9.12e-06
																					LSM1	0.245237	1.26e-06	PILRBSTAG3L5PPVRIG2PSTAG3L5PPVRIG2PPILRB	-0.350869	9.19e-06
																					PPP2R5A	0.428992	1.27e-06	SNRNP200	-0.198021	9.24e-06
																					CACUL1	0.36834	1.28e-06	LOC101927204	-0.311138	9.27e-06
																					C16orf70	0.237213	1.29e-06	FAM24BCUZD1CUZD1FAM24B	-0.404651	9.31e-06
																					CYP1B1	0.766693	1.3e-06	ZNF329	-0.321967	9.32e-06
																					GPR107	0.239223	1.3e-06	LPAR5	-0.304608	9.33e-06
																					PPP2CA	0.238515	1.3e-06	PATZ1	-0.256173	9.36e-06
																					STX6	0.240885	1.3e-06	EARS2	-0.261117	9.37e-06
																					C1orf85	0.473517	1.31e-06	USP53	-0.541166	9.39e-06
																					TUBA1B	0.244793	1.31e-06	LOC653160	-0.407764	9.44e-06
																					ASB8	0.204112	1.35e-06	BCAS4	-0.474057	9.45e-06
																					ITPRIP	0.491988	1.35e-06	BRD1	-0.211807	9.47e-06
																					RAB10	0.320833	1.37e-06	ICE2	-0.27441	9.51e-06
																					SNX27	0.421496	1.37e-06	TTC21B	-0.264593	9.54e-06
																					ORAI3	0.302188	1.38e-06	INCA1	-0.360042	9.59e-06
																					GNB2	0.502134	1.4e-06	ZSCAN26	-0.215875	9.67e-06
																					RGL4	0.616669	1.41e-06	BCL11B	-0.440648	9.71e-06
																					MGST2	0.386365	1.42e-06	MIR92A1MIR19B1MIR19AMIR18AMIR17MIR20AMIR17HG	-0.573008	9.76e-06
																					FRAT1	0.614762	1.43e-06	GPR18	-0.380198	9.78e-06
																					CAPN1	0.310928	1.44e-06	NUP155	-0.289784	9.8e-06
																					THEMIS2	0.411206	1.45e-06	ZNF432	-0.354564	9.81e-06
																					NFE2L2	0.351817	1.46e-06	MATN1AS1	-0.4042	9.97e-06
																					TDP2	0.531856	1.46e-06	MIR939CPSF1	-0.387513	1e-05
																					VPS29	0.259695	1.46e-06	RAB30	-0.458056	1.01e-05
																					PDK3	0.38908	1.47e-06	MAP9	-0.524983	1.03e-05
																					APOBR	0.535065	1.48e-06	BCOR	-0.260654	1.03e-05
																					CIR1	0.436222	1.48e-06	ETS1	-0.381659	1.04e-05
																					SIGLEC9	0.532514	1.49e-06	HIVEP2	-0.321029	1.04e-05
																					VAMP5	0.616437	1.49e-06	BDP1	-0.355224	1.05e-05
																					RBM23	0.296277	1.51e-06	C3orf17	-0.205425	1.06e-05
																					WWP2	0.295456	1.52e-06	CBLB	-0.338077	1.07e-05
																					FAM228B	0.397036	1.54e-06	NAT10	-0.267535	1.08e-05
																					ETFDH	0.25325	1.55e-06	ZNF836	-0.246427	1.08e-05
																					TMEM38A	0.438798	1.56e-06	SETD1A	-0.306421	1.1e-05
																					E2F3	0.512716	1.57e-06	ZNF829	-0.366387	1.11e-05
																					LAMTOR2	0.339059	1.58e-06	L2HGDH	-0.353733	1.14e-05
																					SOS2	0.506761	1.58e-06	TMEM245	-0.30026	1.14e-05
																					FAM20C	0.590388	1.6e-06	ZMYM3	-0.276768	1.15e-05
																					SUMO1P3	0.268229	1.6e-06	EDC4	-0.242294	1.15e-05
																					DHRS13	0.700986	1.61e-06	EDRF1	-0.19835	1.15e-05
																					CTNNAL1	0.748698	1.65e-06	PNMA3	-0.64964	1.16e-05
																					ADIPOR1	0.787179	1.66e-06	RAD18	-0.264118	1.16e-05
																					MCU	0.35741	1.66e-06	GTF2H4	-0.256409	1.16e-05
																					MTMR3	0.48515	1.69e-06	NOP9	-0.192859	1.16e-05
																					E2F1	0.677728	1.7e-06	GOLGA7B	-0.464266	1.17e-05
																					UQCRC1	0.249626	1.7e-06	CPSF6	-0.242769	1.17e-05
																					DOK1	0.318096	1.71e-06	ZFYVE9	-0.476036	1.19e-05
																					CD300A	0.427122	1.72e-06	CEP68	-0.298405	1.19e-05
																					ANXA2	0.406034	1.76e-06	ZNF597	-0.304628	1.22e-05
																					C19orf35	0.73002	1.76e-06	ZNF8	-0.259224	1.22e-05
																					LYN	0.524302	1.77e-06	FLJ42627	-0.494103	1.23e-05
																					RIOK3	0.415396	1.77e-06	LINC01215	-0.366797	1.23e-05
																					VPS26A	0.263764	1.78e-06	ZNF283	-0.299803	1.23e-05
																					SERP1	0.271605	1.83e-06	TCF12	-0.286088	1.24e-05
																					PLXNC1	0.635764	1.84e-06	CEP83	-0.309654	1.26e-05
																					PRDX5	0.455224	1.87e-06	ZNF778	-0.256298	1.26e-05
																					BIN2	0.36393	1.89e-06	SH3BP5AS1	-0.418865	1.28e-05
																					UBE2L3	0.216949	1.89e-06	SLC6A16	-0.293154	1.28e-05
																					FAM200B	0.421915	1.9e-06	TTC28AS1	-0.26767	1.29e-05
																					COMMD9	0.257785	1.91e-06	PNPLA7	-0.58226	1.3e-05
																					HGF	0.602927	1.94e-06	ITFG2	-0.242597	1.3e-05
																					FAM129A	0.712157	1.95e-06	LTK	-0.625626	1.32e-05
																					FAM20A	1.06484	1.95e-06	NUMA1	-0.280422	1.32e-05
																					LIN7A	0.739918	1.96e-06	DTX3	-0.401755	1.33e-05
																					PSEN1	0.335932	1.98e-06	PPAT	-0.344877	1.33e-05
																					UBE2Q1	0.176575	1.98e-06	USP37	-0.284591	1.33e-05
																					CCDC149	0.430157	2e-06	TRMU	-0.282327	1.33e-05
																					HSDL2	0.505184	2.03e-06	DVL2	-0.246	1.36e-05
																					TNFRSF1BMIR7846	0.339363	2.03e-06	N4BP3	-0.542889	1.38e-05
																					MAP2K6	0.678104	2.04e-06	FAM117B	-0.337644	1.38e-05
																					NMNAT1	0.316313	2.04e-06	RPAIN	-0.225243	1.38e-05
																					ZBTB8OS	0.281151	2.04e-06	C10orf2	-0.30248	1.39e-05
																					HLAE	0.354552	2.06e-06	DDHD1	-0.274414	1.4e-05
																					MSRB3	0.574778	2.06e-06	ZNF518B	-0.20833	1.4e-05
																					DYNLRB1	0.291766	2.08e-06	NUDT13	-0.341791	1.41e-05
																					RARAAS1	0.675907	2.08e-06	SUPT7L	-0.208226	1.41e-05
																					TWF2	0.345899	2.15e-06	KDM8	-0.284916	1.42e-05
																					CYBB	0.44013	2.19e-06	SNRNP70	-0.331074	1.44e-05
																					IST1	0.182886	2.2e-06	ACTR8	-0.210325	1.44e-05
																					RABGEF1	0.363048	2.2e-06	CHI3L2	-0.53407	1.46e-05
																					DSC2	1.0083	2.22e-06	SRRM2	-0.266321	1.46e-05
																					BATF	0.48975	2.24e-06	DCAF8	-0.148869	1.46e-05
																					CITED2	0.218705	2.25e-06	ZNF484	-0.290675	1.47e-05
																					CDC42EP4	0.377449	2.26e-06	GANC	-0.221473	1.49e-05
																					PPP2R3C	0.400345	2.27e-06	PIK3IP1	-0.330437	1.5e-05
																					MERTK	0.682332	2.28e-06	AKAP11	-0.37763	1.53e-05
																					SH3BGRL2	0.646649	2.3e-06	CCDC120	-0.332089	1.53e-05
																					SPIRE1	0.448136	2.3e-06	ODF2L	-0.303267	1.53e-05
																					PPP1CA	0.232468	2.32e-06	TUBG2	-0.408215	1.55e-05
																					RNF103RNF103CHMP3CHMP3	0.275725	2.33e-06	RFX7	-0.366073	1.55e-05
																					FAM45BFAM45A	0.361721	2.34e-06	SNRPA1	-0.310945	1.55e-05
																					IQGAP1	0.436526	2.34e-06	KNOP1	-0.28995	1.56e-05
																					ADAP1	0.416837	2.35e-06	GVINP1	-0.43455	1.58e-05
																					BECN1	0.189391	2.35e-06	ZNF14	-0.261575	1.58e-05
																					SMPDL3A	0.623901	2.36e-06	SRRT	-0.19883	1.6e-05
																					UBALD2	0.517959	2.4e-06	PNN	-0.281204	1.61e-05
																					FGR	0.459462	2.46e-06	EHMT1	-0.185681	1.61e-05
																					LGALS1	0.453247	2.46e-06	GPSM1	-0.548835	1.62e-05
																					PNPLA1	0.861848	2.46e-06	PIP4K2B	-0.166482	1.62e-05
																					FGD4	0.61655	2.48e-06	STMN3	-0.457696	1.64e-05
																					LRRC25	0.461766	2.49e-06	TTC37	-0.281732	1.65e-05
																					CLTC	0.257117	2.54e-06	FAM129C	-0.57752	1.66e-05
																					CCNI	0.241272	2.58e-06	MAN2C1	-0.344909	1.66e-05
																					KIAA0040	0.389923	2.61e-06	POLG	-0.202294	1.66e-05
																					RAB18	0.380667	2.64e-06	CELF6	-0.460059	1.67e-05
																					HLAC	0.540573	2.66e-06	LOC101929147	-0.346142	1.69e-05
																					SESN2	0.349823	2.68e-06	AP3M2	-0.297576	1.69e-05
																					RNF141	0.469078	2.71e-06	CDR2	-0.37906	1.72e-05
																					ACTN1	0.453477	2.72e-06	GTPBP8	-0.303647	1.72e-05
																					YPEL5	0.370063	2.72e-06	RABL2B	-0.273508	1.72e-05
																					H3F3C	0.578229	2.73e-06	HERC2	-0.304543	1.74e-05
																					MANBA	0.265067	2.77e-06	RASGRP1	-0.411792	1.75e-05
																					DHRS9	0.858138	2.79e-06	ZFP90	-0.286977	1.8e-05
																					BCL6	0.741879	2.8e-06	SMYD5	-0.31192	1.81e-05
																					UBTD1	0.623865	2.82e-06	ELP2	-0.244478	1.82e-05
																					FAM160B1	0.493831	2.84e-06	SCART1	-0.746282	1.83e-05
																					PLAUR	0.552817	2.85e-06	SERINC4	-0.415554	1.83e-05
																					STX3	0.604652	2.85e-06	CDK10	-0.386586	1.83e-05
																					RNF7	0.226209	2.87e-06	SNHG10SCARNA13	-0.432299	1.84e-05
																					TLR4	0.630523	2.87e-06	PDXDC2P	-0.39012	1.85e-05
																					PRDX3	0.254079	2.88e-06	CENPV	-0.358904	1.85e-05
																					TOR1AIP2	0.267743	2.88e-06	POLR1A	-0.350444	1.85e-05
																					GMPR	0.932306	2.9e-06	POGLUT1	-0.232952	1.85e-05
																					MEF2BNBMEF2BNBMEF2BMEF2B	0.434143	2.95e-06	CCAR1	-0.212944	1.85e-05
																					ADPGK	0.174868	2.97e-06	TMEM220	-0.406342	1.86e-05
																					AP5B1	0.589514	2.97e-06	CD248	-0.640324	1.88e-05
																					PELI2	0.437544	2.98e-06	CEP76	-0.283547	1.88e-05
																					ACSL4	0.543952	3.03e-06	SBDSP1	-0.252371	1.89e-05
																					CMTM2	0.78752	3.04e-06	CRTAM	-0.39285	1.9e-05
																					MOB3A	0.378643	3.04e-06	ZNF699	-0.359332	1.9e-05
																					CST3	0.447809	3.08e-06	CXXC1	-0.228048	1.91e-05
																					ANKRD13A	0.352915	3.09e-06	ZNF528	-0.342397	1.92e-05
																					PGS1	0.530865	3.09e-06	CNNM3	-0.17952	1.93e-05
																					NLRP12	0.524755	3.1e-06	RRP1B	-0.264356	1.95e-05
																					PECR	0.500014	3.18e-06	ZFYVE20	-0.142492	1.95e-05
																					SIRPB1	0.64144	3.2e-06	HIC2	-0.290087	1.96e-05
																					MAPK1	0.366307	3.27e-06	FCRL2	-0.605955	1.98e-05
																					ACVR1B	0.425319	3.35e-06	KLC2	-0.337208	1.98e-05
																					X42799	0.323283	3.36e-06	FAM118A	-0.570122	2e-05
																					POLR1D	0.278217	3.45e-06	ALG10B	-0.444507	2e-05
																					ATP6AP2	0.266712	3.48e-06	NOL9	-0.250202	2e-05
																					LTB4RLTB4R2	0.632245	3.49e-06	SREK1	-0.213762	2.01e-05
																					AIM2	0.903466	3.51e-06	SPG7	-0.232794	2.02e-05
																					SPPL2A	0.329431	3.52e-06	HAPLN3	-0.500235	2.05e-05
																					VSIG4	1.10034	3.52e-06	FOXK1	-0.270393	2.05e-05
																					HK2	0.48758	3.53e-06	PPARD	-0.228596	2.05e-05
																					LAMP2	0.468682	3.56e-06	PCED1BAS1	-0.342369	2.06e-05
																					TBC1D10B	0.285407	3.56e-06	ARFGEF2	-0.281278	2.07e-05
																					SNX12	0.186237	3.59e-06	SLC24A1	-0.230499	2.08e-05
																					ITM2B	0.500626	3.65e-06	PPRC1	-0.260479	2.1e-05
																					PRDX6	0.44666	3.78e-06	ARHGEF18	-0.267844	2.12e-05
																					PDK4	0.729289	3.79e-06	SH2D3A	-0.399822	2.13e-05
																					CEACAM1	0.89414	3.81e-06	ZNF440	-0.209162	2.16e-05
																					MIR44351HG	0.603728	3.85e-06	ZNF260	-0.321396	2.2e-05
																					HADHA	0.198924	3.86e-06	BRWD1	-0.237083	2.2e-05
																					PPP1R3B	0.700452	3.89e-06	KRIT1	-0.22381	2.21e-05
																					TSEN34	0.538155	3.89e-06	ALG10	-0.394088	2.22e-05
																					SNX10	0.547105	3.91e-06	SPPL2B	-0.489843	2.25e-05
																					CLEC4E	0.984313	3.94e-06	QTRT1	-0.397579	2.25e-05
																					CD36	0.564767	3.95e-06	DNMT1	-0.290774	2.25e-05
																					ATP11B	0.447071	4.01e-06	POFUT2	-0.263659	2.25e-05
																					GTF2A2	0.283151	4.02e-06	ZNF696	-0.314951	2.26e-05
																					NDUFB6	0.359802	4.03e-06	LAX1	-0.395457	2.27e-05
																					GALNT3	0.497549	4.11e-06	X42803	-0.343576	2.27e-05
																					ABCC3	0.593605	4.13e-06	ZNF318	-0.237679	2.27e-05
																					JMJD6	0.279748	4.14e-06	WDR60	-0.3116	2.29e-05
																					YBX3	0.903918	4.14e-06	PCSK7	-0.230498	2.31e-05
																					POR	0.477722	4.16e-06	LOC729218	-0.341423	2.33e-05
																					SURF4	0.165444	4.17e-06	INPP5B	-0.203599	2.34e-05
																					S100Z	0.402891	4.18e-06	CNR2	-0.395676	2.35e-05
																					CTAGE5	0.228028	4.19e-06	DCAF4	-0.335589	2.35e-05
																					GK	0.73987	4.23e-06	TSC1	-0.207517	2.42e-05
																					SENCR	0.41969	4.23e-06	LINC01089	-0.442075	2.43e-05
																					ZNF281	0.434342	4.26e-06	LSM11	-0.42761	2.43e-05
																					NUCB1	0.427782	4.27e-06	PPP1R16B	-0.328226	2.46e-05
																					FKBP15	0.266871	4.31e-06	SLC9A7	-0.349796	2.5e-05
																					NDUFB1	0.379066	4.31e-06	PRMT9	-0.22503	2.5e-05
																					TMEM167A	0.373922	4.35e-06	ACACB	-0.299586	2.52e-05
																					ARPC1B	0.3944	4.42e-06	MSI2	-0.242823	2.52e-05
																					PTENP1	0.520624	4.45e-06	PPOX	-0.306149	2.54e-05
																					ZNF394	0.163137	4.47e-06	TRNT1	-0.24143	2.55e-05
																					PET100	0.379293	4.55e-06	C8orf37	-0.399473	2.57e-05
																					ING2	0.285576	4.57e-06	FLVCR1	-0.365917	2.58e-05
																					RAB5A	0.329946	4.62e-06	SPIN2B	-0.319051	2.58e-05
																					CFP	0.460759	4.66e-06	MORC2	-0.265075	2.59e-05
																					VTI1B	0.335433	4.66e-06	FAM160B2	-0.310522	2.61e-05
																					SRP14	0.219197	4.68e-06	DXO	-0.249992	2.61e-05
																					CRISPLD2	0.798369	4.69e-06	CNTRL	-0.216923	2.61e-05
																					VRK3	0.216831	4.74e-06	KLHL42	-0.253925	2.62e-05
																					ERMAP	0.260093	4.76e-06	MYC	-0.327575	2.63e-05
																					TADA2B	0.220386	4.76e-06	LYRM7	-0.356085	2.65e-05
																					SPARC	0.706375	4.81e-06	TSR1	-0.254965	2.65e-05
																					C7orf25	0.382726	4.91e-06	TLE2	-0.556417	2.66e-05
																					P2RX1	0.607166	4.94e-06	UNK	-0.208591	2.69e-05
																					PSMA7	0.215218	4.98e-06	MAP3K4	-0.23568	2.71e-05
																					UBE2J1	0.465958	4.98e-06	PIGO	-0.21473	2.71e-05
																					DCAF12	0.594613	5.02e-06	ASB1	-0.219368	2.72e-05
																					ABR	0.236856	5.03e-06	NCBP1	-0.181591	2.73e-05
																					RCOR1	0.339884	5.07e-06	ARHGEF7	-0.150628	2.75e-05
																					DCTN4	0.263631	5.09e-06	MZF1AS1	-0.438727	2.77e-05
																					STAT5A	0.241494	5.11e-06	LOC102606465	-0.368287	2.87e-05
																					RPN1	0.21663	5.14e-06	X42979	-0.357647	2.87e-05
																					SRSF4	0.168051	5.14e-06	MUM1	-0.283464	2.9e-05
																					TCEB1	0.250103	5.16e-06	MEN1	-0.269106	2.9e-05
																					CTNNA1	0.370216	5.2e-06	EXOSC2	-0.215471	2.91e-05
																					IL15	0.508328	5.2e-06	PEG10	-0.653687	2.92e-05
																					B3GALT4	0.329311	5.22e-06	HSPA14	-0.136178	2.92e-05
																					TMEM33	0.36028	5.31e-06	NLRP1	-0.341848	2.97e-05
																					ANAPC15	0.357189	5.4e-06	LZTR1	-0.25927	2.97e-05
																					CDIPT	0.312457	5.41e-06	C16orf52	-0.318394	2.98e-05
																					PTPN18	0.215503	5.41e-06	ZMIZ2	-0.267761	3.05e-05
																					TM6SF1	0.543425	5.43e-06	VPS52	-0.18773	3.07e-05
																					XRCC5	0.183554	5.47e-06	PAXIP1	-0.188169	3.12e-05
																					JTB	0.286376	5.48e-06	PAXBP1	-0.250154	3.13e-05
																					ACTG1	0.234877	5.5e-06	ZNF544	-0.246142	3.17e-05
																					BCKDHA	0.27387	5.5e-06	MROH1	-0.341585	3.18e-05
																					CRTAP	0.299767	5.57e-06	KCNH8	-0.667435	3.19e-05
																					SERINC2	0.736694	5.57e-06	FGFRL1	-0.457906	3.19e-05
																					PARL	0.257752	5.58e-06	MCM7	-0.215177	3.19e-05
																					FAM53C	0.516117	5.59e-06	INTS2	-0.283646	3.2e-05
																					ZFAND6	0.332566	5.68e-06	CCDC57	-0.289609	3.21e-05
																					CD68	0.415742	5.73e-06	ZNF225	-0.262573	3.26e-05
																					SNW1	0.167621	5.73e-06	MGC27345	-0.243347	3.27e-05
																					OSBPL2	0.408809	5.74e-06	LRRC16A	-0.457058	3.28e-05
																					ATP5B	0.173674	5.8e-06	PAQR8	-0.312299	3.29e-05
																					GALC	0.298693	5.81e-06	IPO9	-0.202651	3.29e-05
																					NELFE	0.18876	5.82e-06	ANKMY1	-0.291029	3.38e-05
																					CANT1	0.361946	5.89e-06	TMEM194B	-0.31656	3.41e-05
																					ISY1ISY1RAB43RAB43	0.242506	5.9e-06	FANCM	-0.303019	3.42e-05
																					FOLR2	0.547099	5.91e-06	TNKS1BP1	-0.35495	3.46e-05
																					PALLD	0.517875	5.99e-06	MYCBP2	-0.273031	3.46e-05
																					NRBF2	0.571119	6.09e-06	CCR9	-0.644606	3.52e-05
																					AMICA1	0.453569	6.15e-06	PMEPA1	-0.495563	3.53e-05
																					FAM50A	0.208638	6.19e-06	DCAKD	-0.229963	3.54e-05
																					ALPK1	0.570951	6.24e-06	TBRG1	-0.182366	3.54e-05
																					TRIB1	0.56498	6.24e-06	CD6	-0.39941	3.55e-05
																					OSER1	0.359277	6.35e-06	SNHG12	-0.32842	3.57e-05
																					AHRRPDCD6	0.172214	6.38e-06	FLYWCH1	-0.442969	3.6e-05
																					FAM105A	0.320012	6.43e-06	TULP4	-0.252371	3.6e-05
																					TOLLIP	0.319402	6.45e-06	HELQ	-0.20918	3.61e-05
																					GTF2B	0.228235	6.49e-06	QRICH1	-0.151428	3.61e-05
																					COPA	0.197448	6.51e-06	PLCH2	-0.54595	3.62e-05
																					APH1B	0.326837	6.67e-06	ATP13A1	-0.292637	3.62e-05
																					TANGO2	0.299294	6.7e-06	TMIGD2	-0.487586	3.64e-05
																					UBE2B	0.52521	6.7e-06	PNISR	-0.298326	3.68e-05
																					UBAC1	0.217295	6.72e-06	PHLPP2	-0.325798	3.71e-05
																					C7orf49	0.382786	6.77e-06	C9orf114	-0.241368	3.71e-05
																					CCDC47	0.219579	6.78e-06	PCYOX1L	-0.251579	3.73e-05
																					NSFL1C	0.371658	6.87e-06	TMC6	-0.387955	3.74e-05
																					R3HDM4	0.572454	6.93e-06	ELK4	-0.312481	3.74e-05
																					TGFBR1	0.345909	6.96e-06	WDPCP	-0.29015	3.74e-05
																					NDEL1	0.47702	7.02e-06	ANKEF1	-0.377827	3.77e-05
																					EMB	0.453337	7.14e-06	RBFA	-0.25258	3.78e-05
																					PSMB8AS1	0.283999	7.15e-06	ZNF138	-0.284834	3.82e-05
																					EGLN1	0.553581	7.16e-06	ZMYND8	-0.167449	3.82e-05
																					XPO6	0.535958	7.2e-06	NAPEPLD	-0.267954	3.83e-05
																					AGPAT1MIR6721	0.250057	7.22e-06	QRSL1	-0.290288	3.84e-05
																					EMC2	0.260119	7.55e-06	LINC00667	-0.280723	3.84e-05
																					CCDC69	0.220307	7.6e-06	TRIM66	-0.327879	3.86e-05
																					BAZ1A	0.450127	7.66e-06	RAI1	-0.394978	3.92e-05
																					FES	0.458867	7.66e-06	ZNF431	-0.273781	3.93e-05
																					ZNF230	0.384294	7.71e-06	MIR1292SNORD86NOP56	-0.204224	3.94e-05
																					DPCD	0.547616	7.73e-06	PNPT1	-0.455783	3.95e-05
																					KLF5	0.604855	7.75e-06	ZNF852	-0.325656	3.96e-05
																					BRMS1	0.254671	7.77e-06	JMY	-0.337028	3.97e-05
																					CNEP1R1	0.442703	7.81e-06	PYGO2	-0.198249	3.98e-05
																					COX6A1	0.266427	7.81e-06	LINC01278	-0.288039	4.08e-05
																					DERA	0.221597	7.82e-06	PLEKHA1	-0.370929	4.09e-05
																					DCAF11	0.172128	8.02e-06	GAREML	-0.393346	4.14e-05
																					STAC3	0.44393	8.04e-06	ZNF675	-0.332169	4.14e-05
																					RAB35	0.2213	8.06e-06	TRMT1	-0.304581	4.15e-05
																					MAP4K4	0.380582	8.09e-06	EML4	-0.208803	4.15e-05
																					HNRNPK	0.19433	8.13e-06	MYO15B	-0.411473	4.16e-05
																					ERICH1	0.302151	8.15e-06	LOC100506548	-0.246505	4.16e-05
																					ARF5	0.282264	8.19e-06	CAMSAP1	-0.207259	4.16e-05
																					BCAT1	0.887151	8.2e-06	FAM69A	-0.317414	4.17e-05
																					IFNAR1	0.415777	8.21e-06	DIEXF	-0.276857	4.24e-05
																					ZFP36	0.418023	8.23e-06	CROCC	-0.527759	4.29e-05
																					ANP32C	0.626775	8.29e-06	EPT1	-0.258137	4.3e-05
																					PLXDC2	0.410567	8.33e-06	ZNF326	-0.260454	4.35e-05
																					SLC9A1	0.353774	8.35e-06	DLG1	-0.22756	4.38e-05
																					PIM1	0.28599	8.39e-06	CTBP1AS	-0.452334	4.4e-05
																					COX7B	0.315777	8.43e-06	LINC00938	-0.226549	4.4e-05
																					GALNT2	0.29989	8.43e-06	COBLL1	-0.481846	4.42e-05
																					ITGB4	1.13129	8.48e-06	AMIGO3	-0.336603	4.44e-05
																					TIFA	0.516317	8.49e-06	LRCH3	-0.260455	4.5e-05
																					COPG1	0.16881	9.02e-06	TTBK2	-0.409036	4.51e-05
																					DPH3	0.296127	9.02e-06	GDF11	-0.349692	4.55e-05
																					EIF4EBP1	0.368942	9.02e-06	SRRM1	-0.155008	4.57e-05
																					FKBPL	0.287482	9.02e-06	PCDH12	-0.359756	4.6e-05
																					SZRD1	0.169713	9.04e-06	PRPF8	-0.21724	4.61e-05
																					PAK2	0.287191	9.1e-06	AGRN	-0.796247	4.71e-05
																					EAPP	0.225961	9.14e-06	LRBA	-0.306413	4.71e-05
																					SEC22B	0.243972	9.17e-06	PCM1	-0.192989	4.72e-05
																					LRP10	0.527563	9.27e-06	GRAP	-0.404314	4.78e-05
																					FOS	0.635824	9.28e-06	MAPK8IP3	-0.398719	4.78e-05
																					TRAFD1	0.424929	9.35e-06	WDR3	-0.24816	4.78e-05
																					RSU1	0.272866	9.38e-06	ZNF85	-0.315277	4.79e-05
																					PPT1	0.44541	9.41e-06	POLMMIR6838	-0.222845	4.8e-05
																					AGPAT2	0.504036	9.45e-06	TBCK	-0.240462	4.87e-05
																					DBNL	0.295016	9.47e-06	SPOCK2	-0.383585	4.88e-05
																					FBXO38	0.309146	9.67e-06	PIK3C2B	-0.366326	4.92e-05
																					SLC35D2	0.224351	9.7e-06	BCL7A	-0.475958	4.93e-05
																					SLITRK4	0.570213	9.81e-06	POLRMT	-0.426411	4.97e-05
																					WDFY3	0.649285	9.81e-06	LRP5	-0.504235	5.02e-05
																					SLC1A5	0.34974	9.91e-06	IL24	-0.402181	5.02e-05
																					OXSR1	0.2153	9.94e-06	MALT1	-0.268159	5.03e-05
																					PTPN12	0.412167	1e-05	EHMT2	-0.263182	5.03e-05
																					HCAR3	0.720188	1.01e-05	CHTF18	-0.560653	5.05e-05
																					SAP18	0.208243	1.01e-05	ZFP82	-0.333383	5.09e-05
																					RHBDD2	0.287865	1.02e-05	ZCCHC4	-0.231665	5.09e-05
																					RNASE3	1.29421	1.02e-05	ZNF619	-0.211382	5.14e-05
																					WIPI2	0.179666	1.02e-05	TBRG4	-0.254552	5.19e-05
																					ABLIM3	0.698856	1.03e-05	TRIM44	-0.237979	5.31e-05
																					PI3	1.21667	1.03e-05	ARID1B	-0.187666	5.4e-05
																					SHOC2	0.35363	1.03e-05	GCC2	-0.284394	5.43e-05
																					TBL1X	0.345279	1.03e-05	ISYNA1	-0.414756	5.5e-05
																					TFG	0.168804	1.03e-05	S1PR1	-0.33406	5.5e-05
																					TNIP1	0.416025	1.03e-05	KCNA3	-0.41194	5.51e-05
																					PPP3R1	0.311361	1.04e-05	DBT	-0.266151	5.51e-05
																					C14orf119	0.186062	1.05e-05	ARHGEF9	-0.286864	5.53e-05
																					RALGAPA2	0.460551	1.05e-05	SERINC5	-0.217722	5.56e-05
																					RASSF3	0.360432	1.05e-05	REV1	-0.174322	5.58e-05
																					TMEM55A	0.517606	1.05e-05	ANK3	-0.496733	5.63e-05
																					ZNF106	0.335097	1.05e-05	UBFD1	-0.21179	5.67e-05
																					PARK7	0.201284	1.06e-05	TASP1	-0.274764	5.71e-05
																					GAB2	0.528124	1.07e-05	FCRL3	-0.45402	5.74e-05
																					PADI2	0.78616	1.07e-05	CEP250	-0.210199	5.75e-05
																					FAM177A1LOC101927178	0.290551	1.08e-05	LOC102724814	-0.371506	5.8e-05
																					STXBP3	0.31903	1.08e-05	SCAF4	-0.170544	5.82e-05
																					ACOX1	0.484199	1.09e-05	C19orf71	-0.45435	5.83e-05
																					FADS1	0.412235	1.1e-05	PAXIP1AS2	-0.319954	5.86e-05
																					NACC2	0.331992	1.1e-05	SIK2	-0.257687	5.88e-05
																					AHSP	1.20029	1.11e-05	DHX30	-0.232154	5.88e-05
																					ATP5H	0.218395	1.11e-05	DENND4A	-0.258161	5.91e-05
																					CCDC23	0.387435	1.11e-05	MSH5SAPCD1MSH5SAPCD1	-0.289355	5.92e-05
																					HDAC4	0.383277	1.11e-05	TMEM156	-0.321943	5.97e-05
																					MAPKAPK3	0.232014	1.11e-05	RFC4	-0.249422	5.98e-05
																					UIMC1	0.301095	1.12e-05	TC2N	-0.372502	5.99e-05
																					JAK2	0.44704	1.13e-05	MPP6	-0.414094	6.03e-05
																					MTMR14	0.183756	1.13e-05	MLLT3	-0.336129	6.03e-05
																					CLEC2B	0.510783	1.14e-05	ASTE1	-0.191584	6.1e-05
																					DSE	0.411305	1.14e-05	PP7080	-0.252247	6.12e-05
																					TMTC1	1.44603	1.14e-05	MAST4	-0.320111	6.13e-05
																					FERMT3	0.365754	1.15e-05	GTF3C4	-0.295386	6.13e-05
																					TSTA3	0.580975	1.16e-05	ZNF853	-0.410347	6.15e-05
																					C9orf78	0.586975	1.19e-05	AP4S1	-0.249071	6.19e-05
																					CARD8AS1	0.300795	1.19e-05	USP21	-0.156625	6.19e-05
																					TPM1	0.529024	1.19e-05	BCL9	-0.265614	6.21e-05
																					PACSIN2	0.434272	1.2e-05	AK5	-0.535311	6.26e-05
																					ZNF552	0.363709	1.21e-05	ZNF37A	-0.258526	6.3e-05
																					DCAF6	0.283476	1.23e-05	NEU3	-0.367783	6.33e-05
																					RNF11	0.482752	1.23e-05	SFMBT1	-0.264814	6.37e-05
																					SLC14A1	0.8114	1.25e-05	POMK	-0.440074	6.39e-05
																					UBE2D3	0.329754	1.25e-05	TCOF1	-0.246374	6.39e-05
																					ST6GALNAC3	0.739279	1.26e-05	ALDH5A1	-0.298733	6.45e-05
																					LINC00671	1.0642	1.3e-05	NT5E	-0.504555	6.46e-05
																					PSMD7	0.148395	1.3e-05	IKZF2	-0.497803	6.49e-05
																					RNF144B	0.581352	1.3e-05	ISG15	-1.20623	6.62e-05
																					VCP	0.163483	1.3e-05	APOBEC3D	-0.287365	6.64e-05
																					GLE1	0.147517	1.31e-05	MBLAC2	-0.366421	6.65e-05
																					COLGALT1	0.269418	1.32e-05	EXOSC8	-0.223087	6.65e-05
																					WDR45	0.339072	1.32e-05	ZNF320	-0.275787	6.68e-05
																					FAM96A	0.238746	1.33e-05	LOC284023	-0.261835	6.68e-05
																					ASGR2	0.629851	1.34e-05	ZNF816ZNF321PZNF321PZNF816	-0.219918	6.75e-05
																					TLR1	0.512693	1.34e-05	AFAP1L2	-0.310332	6.85e-05
																					NLRX1	0.432065	1.35e-05	SAMD10	-0.427655	6.86e-05
																					CNTLN	0.405968	1.37e-05	ZNF572	-0.329145	6.87e-05
																					SLC16A3	0.581915	1.38e-05	RBMX	-0.191366	6.87e-05
																					CDK7	0.209033	1.39e-05	KIAA0895L	-0.535374	6.95e-05
																					POP4	0.171463	1.4e-05	BAHD1	-0.238055	6.95e-05
																					ANXA2P2	0.349644	1.41e-05	LNPEP	-0.431132	6.96e-05
																					PAK1	0.371885	1.42e-05	ZXDB	-0.304627	6.96e-05
																					SPTLC1	0.256324	1.43e-05	ZNF667AS1	-0.458925	7.08e-05
																					SSR2	0.18857	1.43e-05	IKZF3	-0.310846	7.13e-05
																					VAV1	0.274009	1.43e-05	NHLRC2	-0.375209	7.17e-05
																					IL15RA	0.404668	1.44e-05	TMEM5	-0.205616	7.2e-05
																					LGALS3	0.529558	1.44e-05	FOSB	-0.502088	7.21e-05
																					RASSF2	0.442713	1.45e-05	WDR43	-0.251928	7.24e-05
																					TCAIM	0.252334	1.45e-05	TAF1A	-0.287187	7.32e-05
																					DOCK2	0.186289	1.46e-05	ZNF26	-0.231161	7.39e-05
																					GNAQ	0.458861	1.46e-05	RNF214	-0.186633	7.44e-05
																					XXYLT1	0.255843	1.46e-05	ZNF764	-0.24181	7.51e-05
																					RAB6B	0.685941	1.48e-05	SLC37A4	-0.238659	7.51e-05
																					MAFB	0.477375	1.49e-05	AKT3	-0.315759	7.55e-05
																					ZBTB7B	0.369623	1.5e-05	ARHGEF5	-0.366964	7.57e-05
																					PPCS	0.186088	1.51e-05	BBS4	-0.199236	7.59e-05
																					ASH2L	0.171895	1.53e-05	PLEKHA7	-0.471355	7.68e-05
																					CPT1A	0.463055	1.53e-05	PORCN	-0.248597	7.7e-05
																					NDUFS2	0.162957	1.53e-05	TCF3	-0.326091	7.77e-05
																					FAS	0.534158	1.54e-05	PRR12	-0.368711	7.85e-05
																					INPP5K	0.198407	1.54e-05	DCUN1D4	-0.279102	7.86e-05
																					LOC93432	0.983027	1.54e-05	PIDD1	-0.495089	7.93e-05
																					MILR1	0.585002	1.56e-05	ZNF844	-0.303723	7.96e-05
																					PTEN	0.508937	1.56e-05	BANK1	-0.437724	8.02e-05
																					CASP9	0.221957	1.57e-05	PAX5	-0.527997	8.03e-05
																					NR6A1	0.571698	1.57e-05	BBS2	-0.254228	8.05e-05
																					TIPARP	0.30073	1.57e-05	SDHAP2LINC00969	-0.366205	8.06e-05
																					PTGS1	0.493031	1.58e-05	RABEP1	-0.177569	8.1e-05
																					CHCHD1	0.245246	1.61e-05	TMEM161BAS1	-0.3436	8.11e-05
																					CNN2	0.358659	1.61e-05	ZNF469	-0.46025	8.29e-05
																					IL6R	0.389243	1.61e-05	PACSIN1	-0.554936	8.33e-05
																					JAG1	0.420924	1.63e-05	GEMIN5	-0.248672	8.36e-05
																					MAP3K3	0.359251	1.63e-05	ABCB8	-0.299305	8.45e-05
																					RCN1	0.338754	1.63e-05	C9orf41	-0.320773	8.47e-05
																					FAM45B	0.328311	1.65e-05	ASB16	-0.387318	8.53e-05
																					LST1	0.453582	1.65e-05	CCDC134	-0.318794	8.58e-05
																					CHMP1B	0.312955	1.66e-05	PMS2P3	-0.350158	8.62e-05
																					ATP6V1H	0.161662	1.7e-05	PPP3CC	-0.247174	8.63e-05
																					RNASEL	0.369376	1.71e-05	EPM2AIP1	-0.300636	8.65e-05
																					SIRT2	0.171978	1.72e-05	LCK	-0.358164	8.7e-05
																					SMARCD2	0.154102	1.73e-05	TNFRSF13C	-0.501243	8.75e-05
																					GSTK1	0.231993	1.74e-05	NOP2	-0.214632	8.78e-05
																					ST20MTHFSST20MTHFS	0.477781	1.74e-05	TIMM8A	-0.246369	8.86e-05
																					GNAS	0.321405	1.75e-05	SPEF2	-0.380179	8.88e-05
																					RGS19	0.430657	1.75e-05	HMGXB3	-0.21165	9e-05
																					KCNH7	0.849602	1.76e-05	ZBTB21	-0.281341	9.01e-05
																					SLC16A6	0.385742	1.77e-05	SLC39A10	-0.342825	9.02e-05
																					VAMP8	0.291736	1.78e-05	NNTAS1	-0.323569	9.1e-05
																					CREB5	0.663442	1.79e-05	ZNF714	-0.37912	9.11e-05
																					CD58	0.481279	1.8e-05	MTBP	-0.331109	9.11e-05
																					TMCC2	0.801337	1.8e-05	KIFC2	-0.458872	9.2e-05
																					VPS26B	0.146576	1.8e-05	POLR1B	-0.243243	9.28e-05
																					CNPPD1	0.277959	1.82e-05	LINC01184	-0.31183	9.32e-05
																					LEPROTLEPR	0.285002	1.82e-05	WDR75	-0.215679	9.32e-05
																					TSPAN2	0.621078	1.82e-05	ZNF571	-0.342921	9.35e-05
																					KDELR1	0.222639	1.83e-05	LOC286437	-0.289378	9.36e-05
																					ATG9A	0.303899	1.87e-05	ADAT1	-0.266221	9.42e-05
																					GRK6	0.301012	1.88e-05	TBC1D16	-0.422536	9.45e-05
																					MKKS	0.159952	1.88e-05	LINC00925	-0.431226	9.46e-05
																					SAP30L	0.20163	1.88e-05	DFNB31	-0.488267	9.49e-05
																					WDTC1	0.290882	1.88e-05	DDR1	-0.407217	9.57e-05
																					CNOT8	0.176184	1.92e-05	ACTR5	-0.218123	9.58e-05
																					ST3GAL6	0.469721	1.95e-05	ZNF587	-0.316648	9.62e-05
																					CMTM7	0.256109	1.96e-05	ZNF808	-0.315744	9.62e-05
																					RBPJ	0.398502	2.02e-05	INF2	-0.399074	9.68e-05
																					RTF1	0.202774	2.02e-05	PSD	-0.563694	9.74e-05
																					HM13	0.249923	2.07e-05	NR1D1	-0.389237	9.75e-05
																					KIAA0825	0.659961	2.07e-05	EIF2B5	-0.171388	9.75e-05
																					STAT3	0.360629	2.08e-05	KCNQ5	-0.415789	9.8e-05
																					PPP1R7	0.169695	2.1e-05	TAF3	-0.239883	9.82e-05
																					APOL2	0.463687	2.11e-05	GNE	-0.211123	9.85e-05
																					PCYT1B	0.576634	2.16e-05	HMG20A	-0.21753	9.91e-05
																					PSMA1	0.178448	2.16e-05	LRP5L	-0.366139	9.96e-05
																					WDR26	0.307316	2.17e-05	ARSK	-0.327754	0.00010034
																					NBR1	0.209317	2.19e-05	TAPT1AS1	-0.328063	0.000100724
																					EPOR	0.353403	2.2e-05	RPARPAS1	-0.290719	0.000101013
																					MBOAT1	0.368986	2.2e-05	NSMF	-0.357864	0.000101763
																					AP3B1	0.218925	2.21e-05	RNPC3AMY2B	-0.313618	0.00010188
																					KANK2	0.690697	2.24e-05	ZNF7	-0.152537	0.000101984
																					SRF	0.221087	2.24e-05	FAM43A	-0.311445	0.0001021
																					DTNBP1	0.246115	2.26e-05	TAF1L	-0.321641	0.000102307
																					LRRC42	0.21796	2.26e-05	BIRC6	-0.219329	0.000103718
																					ZNF185	0.426827	2.28e-05	TNFRSF10D	-0.255342	0.000104559
																					BCL10	0.276029	2.29e-05	ZNF383	-0.226485	0.000105256
																					ANXA4	0.299774	2.3e-05	MAGED1	-0.277582	0.000105786
																					NUP214	0.224911	2.31e-05	RPL23AP53	-0.322807	0.00010615
																					ATP1B3	0.279934	2.33e-05	PDP2	-0.284835	0.000106275
																					CHST15	0.506347	2.33e-05	UBIAD1	-0.264205	0.000106563
																					TSPAN9	0.611174	2.36e-05	BIN1	-0.346896	0.000107246
																					NUDT5	0.305957	2.37e-05	AHI1	-0.416906	0.000107907
																					PILRA	0.431885	2.38e-05	TTF2	-0.249445	0.00010852
																					TFEB	0.408648	2.38e-05	ZNF473	-0.182445	0.000108809
																					EIF4E2	0.156932	2.45e-05	TOP3B	-0.235617	0.000109089
																					KLHL8	0.525215	2.45e-05	PTPN23	-0.216442	0.000110724
																					ARHGAP26	0.424685	2.46e-05	TTC3P1	-0.301067	0.000111509
																					PPP1R15A	0.446871	2.46e-05	ERCC3	-0.146937	0.000113564
																					FCGR3A	0.460822	2.47e-05	LARS	-0.222061	0.000113578
																					IGSF6	0.468571	2.5e-05	ZNF649	-0.269956	0.00011397
																					PTMS	0.522735	2.51e-05	DNAJC27	-0.255007	0.000114071
																					GALNS	0.352475	2.59e-05	DISP1	-0.271483	0.000114216
																					ATP5J	0.236665	2.6e-05	KLHL20	-0.214087	0.000115093
																					ATG13	0.150011	2.68e-05	COPS7B	-0.186805	0.000116577
																					PDSS1	0.326012	2.7e-05	SGK494	-0.364317	0.000116962
																					ASNA1	0.174068	2.73e-05	ZNF517	-0.36825	0.00011697
																					MCOLN1	0.374101	2.73e-05	ATP6V0E2	-0.40064	0.000117049
																					LPPR2	0.505456	2.74e-05	ZRANB3	-0.267533	0.000117391
																					CAST	0.273403	2.75e-05	TIA1	-0.2887	0.000117575
																					CEP19	0.548005	2.77e-05	NCDN	-0.274838	0.00011759
																					RALY	0.221542	2.77e-05	SPATS2L	-0.830977	0.000118062
																					TAPBPL	0.271592	2.77e-05	GUSBP4	-0.340843	0.000118403
																					HSD3B7	0.732864	2.79e-05	ZC3H6	-0.224336	0.000118786
																					LOC441081	1.3435	2.79e-05	AGL	-0.286578	0.000118928
																					SURF1	0.219787	2.79e-05	NFRKB	-0.142808	0.000119422
																					SLU7	0.21991	2.82e-05	OXSM	-0.213882	0.000119758
																					CSNK2B	0.194821	2.83e-05	WDR91	-0.184375	0.000121461
																					TNFRSF12A	0.604747	2.83e-05	PHF1	-0.220761	0.000121477
																					USF1	0.255173	2.85e-05	SNX22	-0.472366	0.000121641
																					CISD2	0.472067	2.87e-05	PWP2	-0.195946	0.000123376
																					SNCA	0.986358	2.88e-05	CIITA	-0.37179	0.000124345
																					MFSD5	0.200975	2.89e-05	LIG3	-0.189916	0.000125458
																					PSMB6	0.238674	2.89e-05	NLE1	-0.310801	0.000126271
																					TMA7	0.281768	2.91e-05	IPW	-0.344061	0.000127485
																					C9orf47S1PR3	0.445431	2.92e-05	SLC9B2	-0.26479	0.000128234
																					CTDSPL	0.556392	2.92e-05	ARL17AARL17B	-0.414232	0.000128407
																					MOSPD2	0.441578	2.96e-05	NOP58	-0.220899	0.000128922
																					VSIG2	0.570505	2.99e-05	GTF3C3	-0.206671	0.000129442
																					KCTD12	0.414555	3.05e-05	TIMM10B	-0.19347	0.000129907
																					RAB33B	0.457698	3.07e-05	PCED1B	-0.372526	0.000130229
																					LBR	0.414504	3.08e-05	EMC1	-0.214885	0.00013083
																					TUSC2	0.190679	3.09e-05	TTC27	-0.247967	0.00013147
																					HIGD1A	0.255871	3.11e-05	D2HGDH	-0.456462	0.000131521
																					LOC100049716	0.336037	3.11e-05	CACHD1	-0.538459	0.000131646
																					LRRC28	0.203674	3.12e-05	PDE9A	-0.540709	0.000133095
																					ARHGAP1	0.199705	3.13e-05	RSC1A1DDI2	-0.349098	0.000133826
																					ATP6V1F	0.261437	3.13e-05	GON4L	-0.177508	0.000133973
																					PLD1	0.39134	3.14e-05	PMS1	-0.255817	0.000134191
																					ITPKC	0.434791	3.15e-05	TMEM42MIR564	-0.259328	0.000134559
																					DUSP1	0.775746	3.18e-05	ZNF554	-0.287226	0.000135817
																					TMEM208	0.27842	3.18e-05	NOS3	-0.466898	0.000136608
																					FBXL13	0.748948	3.19e-05	PITRM1	-0.18514	0.000136663
																					DHRS12	0.499689	3.24e-05	RASGRP3	-0.392167	0.000138161
																					NPEPPS	0.296004	3.26e-05	POLR3D	-0.22193	0.000138448
																					EFHD2	0.384557	3.3e-05	RBM5AS1	-0.509484	0.00013959
																					ORAI2	0.407351	3.31e-05	CLK2	-0.182872	0.000139896
																					GUCD1	0.176867	3.32e-05	MFSD8	-0.252815	0.000140329
																					C6orf25	0.605883	3.33e-05	RIC8B	-0.251446	0.00014049
																					F13A1	0.519456	3.33e-05	AP1S3	-0.367731	0.000140787
																					ABHD5	0.570024	3.36e-05	TAF4B	-0.319621	0.000141947
																					ERGIC1	0.478051	3.38e-05	CAPN10	-0.379785	0.000142007
																					CSNK1D	0.266485	3.39e-05	SMG1P7	-0.424185	0.00014302
																					DDAH2	0.503006	3.4e-05	RALGPS2	-0.395778	0.000143448
																					ZMPSTE24	0.373913	3.4e-05	ZNF140	-0.164547	0.000143984
																					POLR2J	0.417415	3.48e-05	GOPC	-0.223801	0.000144481
																					MLX	0.239133	3.52e-05	HCFC1	-0.275567	0.000144892
																					X42993	0.251891	3.59e-05	SLC23A2	-0.191281	0.000146408
																					CD82	0.458965	3.6e-05	UPF3A	-0.245616	0.000146436
																					COX7A2	0.240592	3.64e-05	NFATC1	-0.234697	0.000148564
																					CLEC4A	0.416498	3.69e-05	PKIA	-0.404002	0.000149044
																					DAAM2	2.04636	3.7e-05	NOP14	-0.206636	0.000150125
																					SNX18	0.342883	3.72e-05	ZNF791	-0.263108	0.00015068
																					ERI1	0.346179	3.74e-05	ANKS3	-0.354303	0.00015107
																					KLF1	0.934425	3.74e-05	IL7R	-0.36114	0.00015146
																					PAIP2	0.242488	3.74e-05	LOC101927151	-0.260747	0.000153272
																					B3GNT5	0.647617	3.81e-05	CD8B	-0.449478	0.000154783
																					MANBAL	0.208294	3.82e-05	STPG1	-0.316037	0.000154799
																					ELMO2	0.254928	3.87e-05	TXLNA	-0.162092	0.000154985
																					PEF1	0.196198	3.88e-05	L3MBTL3	-0.203385	0.000155045
																					SPTSSA	0.445799	3.9e-05	DLEC1	-0.397929	0.0001555
																					GPR65	0.302361	3.92e-05	GPATCH1	-0.187365	0.000155677
																					TMEM164	0.405645	3.93e-05	NDFIP2	-0.442046	0.000157299
																					RP2	0.424069	3.95e-05	HSD17B7P2	-0.356409	0.000157396
																					WTAP	0.193631	3.96e-05	AMMECR1L	-0.116441	0.000157615
																					C10orf11	0.435581	3.97e-05	SMC1A	-0.210763	0.000159352
																					TIMM17B	0.251019	3.99e-05	ZNF600	-0.359422	0.000159443
																					FBXO6	0.580429	4e-05	ZNF226	-0.183527	0.000159503
																					DENND5A	0.371498	4.01e-05	RNASEH1	-0.200458	0.000159607
																					GTF2E2	0.165541	4.01e-05	ZNF480	-0.247498	0.000160613
																					ACOT13	0.180057	4.03e-05	MBTPS1	-0.156652	0.000161576
																					PPM1A	0.399835	4.05e-05	MGAT5	-0.208646	0.000161881
																					TMEM170B	0.464731	4.13e-05	DOT1L	-0.27179	0.000162871
																					ELOF1	0.273925	4.14e-05	SONMIR6501	-0.164354	0.00016415
																					SLC4A1	1.05443	4.14e-05	NOXA1	-0.604558	0.000165224
																					COL4A3BP	0.301119	4.15e-05	SRCAP	-0.175627	0.000167061
																					KAT2B	0.318009	4.17e-05	HLCS	-0.290939	0.000167852
																					CCNJL	0.676271	4.21e-05	ANXA2R	-0.291944	0.000167887
																					FPR2	0.636055	4.21e-05	PARM1	-0.52115	0.000168477
																					ARFGAP3	0.250965	4.22e-05	POP1	-0.233228	0.000168777
																					X42802	0.360349	4.22e-05	LINC00894	-0.359679	0.000172011
																					CCND3	0.354898	4.23e-05	QRICH2	-0.348231	0.00017281
																					P4HA1	0.2311	4.23e-05	OCIAD2	-0.334045	0.000173114
																					PPBP	0.720006	4.28e-05	SYNPO	-0.465949	0.000174401
																					ATP5C1	0.193332	4.29e-05	NAF1	-0.253309	0.000174693
																					MLLT1	0.3572	4.32e-05	LSG1	-0.205077	0.000175301
																					SELP	0.546272	4.32e-05	SIK1	-0.360931	0.000175693
																					FCGR3B	0.71853	4.33e-05	CEP192	-0.210533	0.000176345
																					PTPRE	0.31527	4.35e-05	EXD3	-0.374047	0.000176806
																					PLEK2	0.917123	4.37e-05	HAUS6	-0.206703	0.000177234
																					MME	0.698805	4.42e-05	ZNF879	-0.257946	0.000178698
																					PLEKHO1	0.261431	4.43e-05	SMARCAD1	-0.250397	0.000179896
																					MIR6852TLN1	0.280126	4.46e-05	N4BP2	-0.325361	0.000180235
																					SUSD1	0.277371	4.5e-05	DNAJC11	-0.192874	0.000180353
																					ELF4	0.238344	4.52e-05	FUT8	-0.283253	0.000180564
																					PECAM1	0.314961	4.52e-05	GEMIN4	-0.268863	0.000180734
																					ABI1	0.239857	4.54e-05	EBF1	-0.511108	0.000181601
																					WACAS1	0.272828	4.56e-05	ZKSCAN3	-0.206628	0.000182273
																					ZSWIM6	0.29725	4.59e-05	MICAL3	-0.34716	0.000182501
																					RABIF	0.174968	4.71e-05	CD5	-0.38919	0.000182864
																					STX8	0.267429	4.71e-05	NOC3L	-0.273553	0.000183008
																					EXTL3	0.396175	4.73e-05	CACNA1I	-0.487037	0.000184171
																					USP32	0.408106	4.77e-05	IDUA	-0.446256	0.000184354
																					YOD1	0.525482	4.78e-05	ZNF268	-0.246333	0.000185299
																					ARHGAP18	0.324717	4.79e-05	SLFN13	-0.30468	0.000185463
																					TMED9	0.230565	4.8e-05	EHBP1	-0.234137	0.000186696
																					USF2	0.208967	4.8e-05	LOC100289230	-0.357059	0.000186914
																					STARD3NL	0.236325	4.81e-05	TECPR1	-0.258482	0.000188558
																					PTRH2	0.238285	4.83e-05	CHML	-0.34204	0.000190114
																					IGFBP7	0.368952	4.86e-05	C12orf66	-0.254522	0.000191181
																					SAT1	0.519227	4.86e-05	ACCS	-0.506093	0.000191842
																					CCDC126	0.406213	4.92e-05	GSPT2	-0.253597	0.000192871
																					MPDU1	0.234634	4.93e-05	PROSER3	-0.218095	0.000196354
																					RAP1A	0.340257	4.95e-05	ANKAR	-0.318367	0.000196668
																					SPTLC2	0.404947	4.96e-05	CD96	-0.32659	0.000197431
																					ST6GALNAC2	0.577186	4.97e-05	ICA1L	-0.332223	0.00019782
																					B3GNT8	0.656697	5e-05	SETD4	-0.199708	0.000197895
																					TAGLN2	0.443495	5e-05	ERMARD	-0.208063	0.000200434
																					TMEM70	0.276093	5e-05	MC1R	-0.454941	0.000201297
																					ALDH1A1	0.485777	5.01e-05	RELL2	-0.4137	0.000201845
																					DPY19L3	0.453006	5.01e-05	KANSL2	-0.144404	0.000203405
																					SLC6A8	0.825793	5.03e-05	TLDC2	-0.433405	0.000204703
																					GTF2F2	0.186519	5.04e-05	SLC12A2	-0.310813	0.000204706
																					COPS5	0.132973	5.06e-05	ZNF595ZNF718	-0.344433	0.00020563
																					PPP6C	0.193058	5.1e-05	LOC389906	-0.370641	0.000206925
																					GCNT1	0.31507	5.14e-05	SRP14AS1	-0.27062	0.00020741
																					BATF2	1.13873	5.19e-05	TRMT61B	-0.241462	0.000207506
																					STEAP4	0.564873	5.19e-05	PTPRK	-0.483916	0.000207955
																					STX4	0.172639	5.23e-05	DFFB	-0.16646	0.000208575
																					ASB7	0.19363	5.28e-05	TRIM68	-0.203055	0.000209031
																					FECH	0.548276	5.28e-05	NFATC2	-0.325826	0.000209355
																					UBE2D1	0.592714	5.29e-05	VPS13D	-0.178275	0.000210586
																					MORF4L1	0.262365	5.31e-05	TJAP1	-0.187993	0.000210704
																					UBE2M	0.31417	5.32e-05	ERCC4	-0.242129	0.000210906
																					B3GNT2	0.348661	5.37e-05	BICD1	-0.305655	0.000212872
																					CD163	0.633811	5.43e-05	CC2D1B	-0.141673	0.000214696
																					HYAL2	0.352158	5.43e-05	SEMA6C	-0.378023	0.000215596
																					TTC7B	0.473972	5.43e-05	RIMS3	-0.311708	0.000216633
																					ITGB5	0.542201	5.45e-05	ZNF470	-0.314976	0.000216801
																					TM9SF1	0.179044	5.48e-05	LINC01355	-0.457094	0.000217106
																					PCSK6LOC100507472	0.624474	5.5e-05	BOD1	-0.208221	0.000217921
																					PSMD12	0.177131	5.53e-05	POMGNT1	-0.203767	0.00021856
																					CXCR1	0.605768	5.57e-05	ZBTB9	-0.229839	0.000218999
																					C3orf62	0.436402	5.58e-05	KIAA0586	-0.23922	0.000219057
																					TRPM2	0.506639	5.58e-05	PIGM	-0.20648	0.000219875
																					ICAM1	0.421428	5.59e-05	LCMT2	-0.222074	0.000220035
																					PRKCB	0.246892	5.6e-05	REPIN1	-0.246523	0.000220342
																					FCGRT	0.397305	5.64e-05	KCNN4	-0.339927	0.000220672
																					ANAPC13	0.267823	5.65e-05	ATP8A1	-0.270033	0.000222335
																					NSFNSFP1	0.178662	5.66e-05	ZNF566	-0.320826	0.000223505
																					ATP6V1A	0.340805	5.72e-05	PEX3	-0.250436	0.000224005
																					LINC00493	0.259299	5.75e-05	PIGH	-0.149884	0.000224791
																					BAX	0.221876	5.8e-05	UBTF	-0.174222	0.000225029
																					RRP36	0.139204	5.82e-05	SLC25A23	-0.337193	0.000226205
																					CTIF	0.266917	5.84e-05	SBF1	-0.31817	0.000229874
																					LMAN2	0.250317	5.88e-05	CAMSAP2	-0.391064	0.000230702
																					LOC100129034	0.337739	5.9e-05	SCAND2P	-0.168909	0.000232728
																					ARSB	0.264037	5.95e-05	IZUMO4	-0.374609	0.000233293
																					PAGR1MVP	0.317034	5.98e-05	ESYT2	-0.225048	0.000234619
																					PRUNE2	1.02919	5.99e-05	SPIB	-0.453894	0.000235191
																					SART1	0.231313	6e-05	FASN	-0.404364	0.000236835
																					TERF2IP	0.166899	6.03e-05	NDRG2MIR6717	-0.379746	0.000238151
																					HOMER2	0.531701	6.04e-05	PDE6B	-0.290843	0.000238652
																					ENTPD1	0.42054	6.06e-05	LOC101927027	-0.392638	0.000240209
																					SMAD1	0.514669	6.13e-05	INPP4B	-0.505042	0.000240697
																					PROS1	0.827512	6.14e-05	TONSL	-0.388471	0.000241317
																					TMEM234	0.342742	6.16e-05	UFL1	-0.260793	0.000241353
																					LUZP6MTPN	0.288586	6.18e-05	PPAPDC2	-0.199757	0.000244052
																					GPN3	0.261256	6.23e-05	ZNF532	-0.303389	0.000246435
																					SDC3	0.776947	6.25e-05	ZC3H8	-0.235666	0.000246672
																					YIPF4	0.339559	6.31e-05	NEB	-0.344871	0.000246763
																					RUFY1	0.304097	6.33e-05	LETM1	-0.202391	0.000247004
																					MMP14	0.487702	6.39e-05	BLNK	-0.381356	0.000248824
																					BEST1	0.524824	6.43e-05	MAGEH1	-0.2636	0.000249005
																					PAPSS2	0.372686	6.43e-05	TMOD4	-0.356301	0.000250426
																					SLC25A11	0.195557	6.45e-05	PARP1	-0.236839	0.00025194
																					F2RL1	0.565876	6.49e-05	LMBR1L	-0.179961	0.000252601
																					SIL1	0.311287	6.5e-05	LINS	-0.201853	0.000254396
																					RAP2B	0.174593	6.54e-05	GTPBP3	-0.328976	0.000254645
																					DAD1	0.181646	6.57e-05	TAF1	-0.160437	0.000256152
																					EPHB4	0.621078	6.66e-05	FAM83G	-0.456925	0.000256764
																					EHD1	0.351827	6.81e-05	ORC2	-0.168393	0.00025863
																					SERPINB8	0.297738	6.82e-05	TUG1	-0.192695	0.000259579
																					PCNX	0.436428	6.84e-05	TFB1M	-0.200977	0.000259694
																					ZNF319	0.294668	6.84e-05	ARHGAP33	-0.390612	0.000263977
																					SEC61B	0.227825	6.89e-05	ATL2	-0.202309	0.000264811
																					CFLAR	0.436934	6.94e-05	ZDHHC21	-0.370233	0.000265764
																					LMTK2	0.379101	7.01e-05	FBXO44	-0.279808	0.000266348
																					PLIN2	0.2727	7.03e-05	OXCT1	-0.251503	0.000268855
																					TECPR2	0.509837	7.06e-05	ALKBH8	-0.257481	0.000269523
																					MIR5010ATP6V0A1	0.256983	7.08e-05	ZNHIT6	-0.261603	0.000272026
																					ARID3A	0.417148	7.11e-05	ZNF561	-0.170398	0.000273036
																					SLC25A3	0.157749	7.14e-05	CD3G	-0.347238	0.000273099
																					IRS2	0.754148	7.19e-05	RBAKRBAKRBAKDNRBAKDN	-0.218451	0.000273327
																					LOC100129550	0.413495	7.19e-05	ZNF81	-0.278522	0.000273534
																					MFF	0.172023	7.26e-05	KLHDC1	-0.377742	0.000274493
																					IFI16	0.446433	7.27e-05	FDXACB1	-0.217752	0.000274561
																					NT5M	0.595939	7.38e-05	SARDH	-0.569651	0.000274627
																					PSMB7	0.166286	7.46e-05	ZNF605	-0.254259	0.000275755
																					PAM	0.523606	7.53e-05	LAT	-0.337984	0.000275831
																					DNAJA2	0.151324	7.57e-05	TJP3	-0.476654	0.000276528
																					ARL4A	0.445362	7.58e-05	ZNF707	-0.233833	0.000278254
																					GSTZ1	0.279212	7.61e-05	SUPT3H	-0.282424	0.000279186
																					PPP4R1	0.449026	7.65e-05	MAP4K1	-0.25424	0.000283945
																					HRH2	0.573492	7.66e-05	HMBOX1	-0.30823	0.00028442
																					AREL1	0.250283	7.68e-05	RGMB	-0.338454	0.000284496
																					VMP1	0.495292	7.68e-05	ZBTB10	-0.336183	0.000284915
																					FBP1	0.327418	7.69e-05	PRKACB	-0.337452	0.000288707
																					PNRC1	0.354486	7.71e-05	ZNF582	-0.27095	0.000289824
																					GGT1	0.457328	7.81e-05	COL4A4	-0.547482	0.000290585
																					C9orf72	0.404847	7.83e-05	PCDH9	-0.562291	0.000291632
																					DYNC1LI1	0.266565	7.84e-05	DPY19L4	-0.32695	0.000293843
																					ZDHHC18	0.492818	7.84e-05	LZTS2	-0.363605	0.000295439
																					COQ10B	0.250838	7.9e-05	FAM179B	-0.257504	0.000295606
																					CHMP1A	0.266523	7.93e-05	NSMCE4A	-0.173518	0.000298869
																					SOD2	0.552666	7.94e-05	SCMH1	-0.231743	0.000300135
																					TMSB4X	0.270912	7.95e-05	LANCL1	-0.285421	0.00030095
																					ISG20L2	0.139632	8.02e-05	RIF1	-0.264037	0.000301521
																					TMOD1	0.924195	8.02e-05	ZSCAN25	-0.162403	0.000301673
																					ARG2	0.230433	8.08e-05	PUM1	-0.164933	0.00030448
																					SNX6	0.261173	8.16e-05	C12orf65	-0.253343	0.000304631
																					CSK	0.233849	8.21e-05	PLEKHB1	-0.399689	0.000308293
																					PLCD3	0.423947	8.23e-05	KIAA0125	-0.414688	0.000309463
																					NCF1	0.526345	8.24e-05	FBXO10	-0.291185	0.000310425
																					MPZ	0.470093	8.39e-05	ZNF814	-0.225918	0.000310608
																					ATP6V0B	0.386478	8.41e-05	CLEC17A	-0.329863	0.00031235
																					PREX1	0.440304	8.47e-05	CARKD	-0.193826	0.00031425
																					MAF1	0.259802	8.56e-05	TOX	-0.358443	0.000317809
																					IP6K1	0.248109	8.61e-05	ICOSLG	-0.363468	0.000318382
																					CYTH4	0.367176	8.64e-05	LINC01000	-0.271671	0.000320653
																					HLX	0.55344	8.64e-05	P2RY11PPANP2RY11PPAN	-0.300716	0.000321343
																					GFOD2	0.283893	8.71e-05	C3	-0.687669	0.000321815
																					MSL3	0.355341	8.74e-05	VSIG1	-0.388366	0.000323142
																					C12orf76	0.244303	8.81e-05	KIAA1377	-0.385	0.000324105
																					HMOX1	0.387755	8.89e-05	LOC100506985	-0.380167	0.000324345
																					PPP2R2A	0.177978	8.95e-05	SCAMP1AS1	-0.249059	0.000324621
																					FKBP1B	0.526212	8.97e-05	RECK	-0.263773	0.00032636
																					C5orf30	0.646122	9.05e-05	NAT9	-0.206284	0.000327649
																					CD2BP2	0.151211	9.06e-05	CDHR1	-0.463861	0.000328673
																					PSMA3	0.179296	9.08e-05	CLUH	-0.311804	0.000330651
																					COPB2	0.168054	9.15e-05	RAD17	-0.200978	0.000331702
																					GOLPH3	0.178448	9.19e-05	STX17	-0.218093	0.000332268
																					POLD3	0.18207	9.19e-05	ZNF43	-0.267406	0.000335595
																					MAN1A1	0.482988	9.2e-05	MMACHC	-0.308868	0.000336184
																					ZER1	0.297913	9.2e-05	CEP85	-0.183421	0.000339701
																					SFXN5	0.342251	9.21e-05	KIAA0195	-0.193449	0.000339886
																					MAML3	0.336449	9.26e-05	MRPS6SLC5A3	-0.202619	0.000340343
																					POLB	0.334831	9.32e-05	NUDT17	-0.303918	0.000344677
																					PTAFR	0.389931	9.34e-05	ZNF626	-0.360104	0.000346067
																					MARK2	0.275299	9.35e-05	ESYT1	-0.259563	0.000346252
																					ASPHD2	0.31192	9.41e-05	LMBRD2	-0.361989	0.000346494
																					PIP4K2A	0.202877	9.42e-05	ICK	-0.234929	0.000348598
																					PSMB2	0.195007	9.42e-05	ORC3	-0.169654	0.000353459
																					SMNDC1	0.253407	9.49e-05	FAM134B	-0.320294	0.000354504
																					RARA	0.387237	9.52e-05	RUFY2	-0.234654	0.000355262
																					MXD1	0.567384	9.71e-05	ADHFE1	-0.383951	0.000356538
																					CHUK	0.278999	9.98e-05	ROBO3	-0.493076	0.000359691
																					SLC11A1	0.6305	0.000100059	PMS2	-0.207951	0.000361361
																					OSGIN2	0.406332	0.000100096	UBA5	-0.207985	0.000361723
																					ZNRF1	0.26344	0.000100623	WDR36	-0.245127	0.00036175
																					OAZ2	0.369824	0.000101049	HELB	-0.319875	0.000363177
																					TREML3P	0.853666	0.000101475	RWDD2A	-0.276265	0.000366501
																					OSBP2	0.742522	0.0001031	FBLN7	-0.42422	0.000372491
																					MOB1A	0.288122	0.000104188	NBEAL1	-0.472552	0.000375406
																					DDX59	0.226429	0.000104578	CLEC16A	-0.148041	0.000375418
																					C2orf76	0.300547	0.000105137	ALDH18A1	-0.228858	0.000376361
																					TBC1D7	0.292639	0.000106269	SYNJ2	-0.269427	0.000378122
																					ZNF354A	0.509725	0.000106915	AAAS	-0.177559	0.000381631
																					PGRMC1	0.410375	0.000107366	SC5D	-0.249408	0.000382374
																					ARL6IP5	0.220521	0.000107729	EMR4P	-0.650312	0.000385223
																					GLIPR1	0.290806	0.000108633	C22orf23	-0.218141	0.000386306
																					CD99L2	0.194452	0.00010888	BIRC3	-0.324369	0.000386672
																					NSUN3	0.291635	0.000109131	ZNF280C	-0.273621	0.000388574
																					PTP4A2	0.169815	0.000109739	DNA2	-0.27869	0.000389209
																					CTBS	0.492945	0.00011004	RFWD3	-0.142829	0.000389334
																					TNS1	0.751974	0.000110134	ACSS1	-0.187735	0.000390219
																					OSBPL9	0.243879	0.00011032	THADA	-0.13101	0.000390738
																					C12orf5	0.201733	0.000110606	SOX12	-0.338417	0.000392595
																					RXRAMIR4669	0.346457	0.000111087	L3MBTL2	-0.179172	0.000392691
																					RAB14	0.202959	0.00011113	COL19A1	-0.563314	0.000392849
																					NT5C2	0.332229	0.000111426	FARP2	-0.258861	0.000397481
																					STRADB	0.775542	0.000111896	KANSL3	-0.144109	0.000397758
																					TOX4	0.169837	0.000111972	TRIM3	-0.23189	0.000399078
																					EIF2S2	0.155589	0.000112697
																					CBX1	0.163128	0.000112935
																					CTNNBIP1	0.202877	0.000113024
																					PPP3CA	0.320046	0.000113442
																					PIK3CG	0.253908	0.000114153
																					CUL3	0.213294	0.000114256
																					KLF6	0.365424	0.000114525
																					TBCB	0.22185	0.000115907
																					BCL2L1	0.667125	0.000116306
																					CPEB4	0.504021	0.000116334
																					GUSB	0.188191	0.000116649
																					TMEM158	0.804652	0.000116988
																					KRT1	1.12811	0.000117135
																					IFRD1	0.436788	0.000118055
																					TBC1D30	0.436979	0.000119265
																					PRKAR1A	0.328026	0.000119389
																					USP10	0.418858	0.000119518
																					RAB8A	0.200476	0.000119993
																					ANXA7	0.140157	0.000120988
																					LMBRD1	0.290582	0.000121351
																					SMAP2	0.584504	0.000122002
																					IL13RA1	0.497629	0.000124678
																					HMGB3	0.493909	0.000125023
																					CSRP1	0.195749	0.000125105
																					KYNU	0.420192	0.000125187
																					VCAN	0.464302	0.00012563
																					FEM1C	0.350874	0.00012566
																					CD97	0.396136	0.000126112
																					CLTB	0.275484	0.000126881
																					SF3B4	0.168353	0.000127021
																					SNAP29	0.180626	0.000127477
																					MRVI1	0.606312	0.000128208
																					NEDD9	0.437148	0.000128245
																					TPST1	1.10079	0.000128715
																					ZDHHC5	0.151696	0.000129234
																					C18orf21	0.181874	0.000132659
																					UBLCP1	0.246071	0.000134142
																					MBOAT7	0.490326	0.00013427
																					MEF2A	0.345184	0.00013506
																					TAL1	0.500901	0.000135122
																					EVI2A	0.342237	0.000135786
																					SLC9A8	0.434341	0.000136024
																					ZNF467	0.529195	0.00013604
																					RNF19B	0.373736	0.000136237
																					TMEM219	0.245416	0.000136596
																					SNX24	0.325738	0.000137443
																					MIIP	0.391189	0.00013907
																					PPFIA1	0.272405	0.000139722
																					TBKBP1	0.522464	0.000140015
																					CASC3	0.303054	0.000140163
																					SPRED2	0.343533	0.000140184
																					ARL8B	0.236828	0.000140496
																					LRRC59	0.173973	0.000141218
																					ACSL3	0.268813	0.000141382
																					NDUFB10	0.21028	0.000142374
																					SULT1B1	0.614536	0.000142531
																					APOL1	0.495056	0.00014377
																					SLC22A15	0.471088	0.000143848
																					DNAJC7	0.175779	0.000144155
																					FOXO4	0.371847	0.000144693
																					BLVRA	0.381	0.000144997
																					ATP5EP2	0.431059	0.000146562
																					AAGAB	0.153356	0.000147401
																					STRADA	0.170322	0.000147729
																					MIR7703PSME2	0.364931	0.000147876
																					SPG20	0.224095	0.000147936
																					ATP6V1E2	0.254539	0.000148641
																					SKP1	0.152855	0.000148713
																					LINC01270	0.758717	0.000148766
																					OTUB1	0.184633	0.000150859
																					TFIP11	0.139703	0.000151497
																					MSL1	0.441766	0.00015175
																					HSPA6	0.518729	0.00015186
																					OR2W3	0.884724	0.000152078
																					YBX3P1	0.815991	0.000152083
																					SRD5A3	0.404438	0.000152531
																					S100A10	0.299978	0.000154872
																					KLHL12	0.174603	0.000158451
																					EPB42	0.945111	0.000158537
																					PDAP1	0.170283	0.00015945
																					PRKAR2B	0.533459	0.000160263
																					JHDM1DAS1	0.397449	0.00016036
																					PRDM5	0.785883	0.000160789
																					RNF34	0.128443	0.000161291
																					VPS37B	0.279232	0.000161557
																					BCL3	0.50965	0.000161718
																					LSMEM1	0.58046	0.000162337
																					METRNL	0.455748	0.000162445
																					RAB36	0.67274	0.000163707
																					TUBA8	0.473861	0.000163889
																					SRD5A1	0.289389	0.0001668
																					GATAD2A	0.203594	0.000167168
																					ZRANB1	0.230474	0.000171665
																					PPP4R2	0.349366	0.000172081
																					RAB24	0.411738	0.000173342
																					FAM160A2	0.356076	0.000175169
																					EAF1	0.145723	0.000175764
																					HARBI1	0.215523	0.00017627
																					ABHD17C	0.410552	0.000176446
																					TMCO1	0.157832	0.00017744
																					PLIN4	0.69562	0.000177505
																					ZNF746	0.377875	0.000178172
																					LILRB4	0.403543	0.000178475
																					OXER1	0.574225	0.000178732
																					ZNF625ZNF20ZNF625ZNF20	0.234724	0.000179049
																					MIDN	0.376774	0.000179171
																					GLYR1	0.135727	0.000179797
																					COMMD1	0.218249	0.000181705
																					HNMT	0.387143	0.000185211
																					SH3BGRL	0.330847	0.000185535
																					ST3GAL2	0.367142	0.00018575
																					MGME1	0.178805	0.000185753
																					TOR1AIP1	0.229322	0.000186223
																					TRIM6TRIM34TRIM6TRIM34	0.278576	0.000186399
																					TMEM30A	0.278776	0.00018668
																					NLRP3	0.306457	0.000186844
																					PQLC1	0.36999	0.000186852
																					TXNL4A	0.177823	0.000187012
																					SERINC3	0.253869	0.000187103
																					ACER3	0.328932	0.000187161
																					MAP2K4	0.293193	0.00018882
																					APOPT1	0.167598	0.000188832
																					SNHG16	0.250101	0.000189114
																					EIF6	0.21378	0.000189848
																					TNNI2	0.474986	0.000192328
																					PPP1R12A	0.286034	0.000192689
																					SDC4	0.379242	0.000193868
																					ECHDC1	0.240188	0.000193916
																					RHEB	0.171003	0.000197026
																					TMEM91	0.496865	0.000198095
																					PPP1R21	0.170217	0.000198729
																					CCR2	0.395274	0.000199879
																					TOR4A	0.347022	0.000201652
																					MIR223	0.5667	0.000203309
																					AZIN1	0.263356	0.000207671
																					CLEC5A	0.700571	0.000208269
																					LY6G6E	0.547994	0.000208416
																					TREML2	0.446173	0.000210003
																					PARVB	0.354637	0.000210575
																					PIGS	0.139347	0.000212242
																					WARS	0.525795	0.000212718
																					ZCCHC6	0.380474	0.000212809
																					FAM109B	0.316659	0.000213131
																					BID	0.313897	0.000215418
																					SLC36A1	0.396557	0.000215934
																					RIN3	0.269039	0.000218824
																					ARSD	0.250181	0.000220219
																					MIR3134PTBP3	0.298034	0.000220525
																					NFKBIA	0.457603	0.000221576
																					MITF	0.352048	0.000222109
																					SERPINB6	0.278426	0.000223115
																					ALDH9A1	0.160343	0.000226463
																					ZNF267	0.382833	0.000228772
																					SERINC1	0.263442	0.000229282
																					ATF4	0.151205	0.000231269
																					ZNF787	0.440196	0.000232823
																					ITGB3	0.594694	0.000233008
																					CALM3	0.167013	0.000234658
																					POTEE	0.383492	0.000235491
																					SGMS2	0.511961	0.000235848
																					IFNAR2	0.224401	0.000236294
																					THBS1	0.657663	0.000238626
																					HCCS	0.157588	0.000241264
																					REPS2	0.605152	0.000241357
																					SIRPB2	0.40688	0.000242245
																					PDXK	0.21832	0.000246868
																					DCUN1D1	0.334582	0.000248549
																					POLE4	0.272444	0.000249733
																					CD151	0.496534	0.000252081
																					GP1BBSEPT5GP1BBSEPT5	0.595187	0.000253945
																					EMC3	0.435637	0.000253996
																					SDHAF2	0.161444	0.000254701
																					SLC39A11	0.23678	0.00025623
																					FAM126B	0.54508	0.000257847
																					CD33	0.275401	0.000260126
																					PTK2B	0.258879	0.000260865
																					CDK5	0.239587	0.000261762
																					HAAO	0.309157	0.000263206
																					MED18	0.147884	0.000264798
																					CMTM5	0.602667	0.000265978
																					VOPP1	0.226087	0.000266335
																					RHOBTB1	0.4901	0.000267035
																					RIPK2	0.226568	0.000267639
																					GZMH	0.699855	0.000269229
																					TMEM9B	0.180405	0.000270234
																					SLC35A1	0.173558	0.00027108
																					SMOX	0.473097	0.000274299
																					TREM1	0.545347	0.000275522
																					MMGT1	0.220042	0.000275605
																					WAC	0.206428	0.000276779
																					UBE2W	0.347508	0.000277186
																					ANTXR2	0.283953	0.000277819
																					WSB1	0.325502	0.00027901
																					DESI1	0.152916	0.000280355
																					SLC15A4	0.326372	0.000280511
																					TMEM2	0.245292	0.000280724
																					JAKMIP1	0.519386	0.000281594
																					NRGN	0.520302	0.000281916
																					MPST	0.397347	0.000282508
																					ASGR1	0.454243	0.000282802
																					CD300LF	0.277233	0.000283281
																					TBCA	0.22111	0.000284564
																					PGLS	0.265211	0.000285073
																					POLDIP2	0.130595	0.000285617
																					CASC4	0.274278	0.000286159
																					COX17	0.255103	0.00028696
																					SRRD	0.315898	0.000287336
																					TNFSF10	0.481086	0.000288627
																					VCL	0.243196	0.000290644
																					ABHD2	0.35596	0.000290679
																					ACAA2	0.252808	0.000292423
																					DGCR2	0.265577	0.000292675
																					ZDHHC20	0.353349	0.000293963
																					CABP5	0.643757	0.000295682
																					GNG2	0.272013	0.000296182
																					KIAA0232	0.309493	0.000299066
																					ABHD4	0.286278	0.000299898
																					RGS2	0.505726	0.000299917
																					CSNK1A1L	0.528073	0.00029993
																					FLI1	0.199968	0.000302357
																					KCTD5	0.146501	0.000302627
																					NEDD4L	0.419099	0.000306617
																					KPNB1	0.284627	0.000307205
																					SEC62	0.247908	0.000308574
																					PLB1	0.578399	0.000308842
																					SLC6A12	0.510005	0.000309364
																					SRP54	0.165811	0.000310894
																					MARK4	0.217438	0.000311119
																					CLTCL1	0.469561	0.000311534
																					C2	0.812569	0.000313329
																					KRCC1	0.230002	0.00031467
																					UACA	0.457141	0.000314841
																					BCAS3	0.147438	0.000315813
																					AFTPH	0.200909	0.000316238
																					ARHGEF11	0.291458	0.000318505
																					CEBPD	0.643612	0.000318694
																					ABTB1	0.508745	0.000318705
																					FAM89B	0.287712	0.000319713
																					COX7A2L	0.172222	0.000322242
																					CENPBD1P1	0.20591	0.000326474
																					FADS2	0.735131	0.000326828
																					HPCAL1	0.274691	0.000329802
																					TIMM23	0.204937	0.000330736
																					SLC35B1	0.151183	0.000332552
																					NARRRAB34	0.321375	0.00033294
[truncated: 42 more rows]

## Sheet: Table S3
Table S3. Mean Blood Transcript Modules and BIT Axis Scores across Disease Subtypes
BTM	CTRL	IBD_CD	IBD_UC	JIA_Olig	JIA_Poly	JIA_Syst
integrin cell surface interactions (I)	0.9916	-0.3256	-0.492	0.4788	-0.0407	-0.1295
integrin cell surface interactions (II)	0.2881	0.3893	-0.015	-0.0717	-0.1753	-0.4587
extracellular matrix (I)	1.0476	-0.3409	-0.7144	0.6668	-0.066	-0.2434
extracellular matrix (II)	-0.5446	0.384	0.7504	-0.5831	-0.1578	0.2363
extracellular matrix (III)	0.7226	-0.5159	-0.6992	0.6915	0.0745	-0.0693
regulation of signal transduction	0.6498	-0.3589	-0.6504	0.5573	0.0779	-0.189
cell cycle and transcription	0.2045	0.1886	-0.0998	-0.086	0.1287	-0.5309
cell cycle (I)	-0.3889	-0.0123	0.3677	-0.1392	-0.2096	0.6038
PLK1 signaling events	-0.4646	0.0457	0.4007	-0.1913	-0.2326	0.6213
myeloid cell enriched receptors and transporters	-0.4342	0.4609	0.5963	-0.5828	-0.093	-0.0107
mitotic cell cycle - DNA replication	-0.2106	-0.0871	0.0982	-0.0358	-0.1622	0.5743
mitotic cell cycle in stimulated CD4 T cells	-0.4793	0.0109	0.3511	-0.1509	-0.1908	0.5829
cell division in stimulated CD4 T cells	-0.587	0.0217	0.3527	-0.1639	-0.1854	0.6124
mitotic cell cycle	-0.3788	0.0127	0.4192	-0.1639	-0.2144	0.5694
cell division - E2F transcription network	0.3035	-0.0148	0.095	0.1439	-0.3367	0.285
cell cycle (II)	-0.4342	0.0762	0.4893	-0.2099	-0.2272	0.5206
C-MYC transcriptional network	-0.4334	0.0428	0.4133	-0.1173	-0.2632	0.5556
cell junction (GO)	-0.5275	0.5289	0.8926	-0.6229	-0.1648	-0.0634
Rho GTPase cycle	-0.6005	0.0529	0.4788	-0.1707	-0.2385	0.6025
enriched in monocytes (I)	-0.1202	0.5311	0.7355	-0.5908	-0.1259	-0.2742
regulation of antigen presentation and immune response	-0.6718	0.3587	0.6787	-0.5675	-0.0801	0.2034
T cell activation and signaling	0.6104	-0.2142	-0.6598	0.4525	0.0188	-0.1933
mitotic cell division	-0.4873	-0.0288	0.3645	-0.1148	-0.2074	0.6376
enriched in T cells (I)	0.7138	-0.2302	-0.8131	0.4019	0.0651	-0.1374
T cell activation (I)	0.47	-0.3084	-0.7561	0.5098	0.0685	-0.0778
enriched in NK cells (I)	1.3445	0.0278	-0.9222	0.0107	0.0067	-0.162
T cell activation (II)	0.8927	-0.1662	-0.8488	0.323	0.0507	-0.1755
T cell activation (III)	0.2102	-0.3853	-0.7007	0.5082	0.1426	0.0163
E2F transcription factor network	-0.5173	0.0493	0.5468	-0.2545	-0.1828	0.5624
B cell development	-0.5863	0.405	0.5556	-0.4482	-0.1296	0.0518
E2F1 targets (Q3)	-0.3423	-0.0757	0.1007	-0.0264	-0.1308	0.5286
E2F1 targets (Q4)	-0.3301	-0.0859	0.0702	-0.081	-0.1048	0.5921
enriched in monocytes (II)	-0.6056	0.4555	0.7053	-0.5804	-0.1166	0.0555
blood coagulation	-0.5527	0.4312	0.6734	-0.5997	-0.112	0.1199
formyl peptide receptor mediated neutrophil response	-0.5529	0.4125	0.457	-0.496	-0.1178	0.1216
CD28 costimulation	-0.4955	0.2666	0.5608	-0.5102	-0.0125	0.1647
innate activation by cytosolic DNA sensing	-0.4508	0.3088	0.0283	-0.4502	0.0018	0.2102
T cell differentiation	0.0835	-0.3795	-0.6527	0.6026	0.1192	-0.0658
Ran mediated mitosis	-0.2028	0.1332	0.4054	-0.1735	-0.3107	0.4581
TLR and inflammatory signaling	-0.6578	0.3705	0.6228	-0.5147	-0.1038	0.1676
Hox cluster I	-0.4537	0.0988	0.6373	-0.4848	0.1709	0.0645
T cell differentiation via ITK and PKC	0.2722	-0.312	-0.6957	0.4606	0.097	-0.0019
T cell differentiation (Th2)	0.3549	-0.243	-0.5997	0.4485	0.0573	-0.1297
AP-1 transcription factor network	-0.4795	0.3593	0.6687	-0.2299	-0.2869	0.0168
cell adhesion (lymphocyte homing)	0.6328	-0.3419	-0.7474	0.4679	0.1264	-0.1263
mismatch repair (I)	-0.3462	-0.1915	-0.0058	0.1186	-0.0006	0.3541
mismatch repair (II)	-0.2003	-0.2199	-0.2158	0.2188	0.0104	0.2871
RA, WNT, CSF receptors network (monocyte)	-0.3292	0.3419	0.5111	-0.3713	-0.1388	0.0015
cell activation (IL15, IL23, TNF)	-0.4654	0.2938	0.1671	-0.3667	-0.1369	0.3154
TLR8-BAFF network	-0.7421	0.3971	0.7091	-0.5647	-0.0984	0.1688
TBA	-0.6627	-0.2591	-0.1041	0.1112	0.2382	0.2245
chemokine cluster (I)	1.2064	-0.0663	-0.6917	-0.0355	0.008	0.0363
chemokine cluster (II)	0.9891	0.2467	-0.6554	-0.4261	0.0796	-0.0815
antigen presentation (lipids and proteins)	0.863	-0.2203	-0.7878	0.3864	-0.0242	-0.037
proinflammatory cytokines and chemokines	0.2582	0.0743	-0.0276	-0.4718	0.1137	0.2512
cell movement, Adhesion & Platelet activation	-0.8877	0.297	0.406	-0.3442	-0.0125	0.0884
cell cycle and growth arrest	-0.3479	0.3738	0.398	-0.3966	-0.2063	0.167
platelet activation (I)	0.3171	0.4564	0.4761	-0.2751	-0.3783	-0.1614
platelet activation (II)	0.2555	0.4131	0.4087	-0.2593	-0.3132	-0.1624
CORO1A-DEF6 network (I)	0.5547	0.2163	0.0308	0.084	-0.3106	-0.2131
KLF12 targets network	0.2684	0.3532	0.3679	-0.1947	-0.3278	-0.0947
CORO1A-DEF6 network (II)	0.4717	0.2505	0.075	0.0191	-0.2939	-0.2058
cytoskeletal remodeling	0.1196	0.4158	0.324	-0.2974	-0.2177	-0.1954
inflammatory response	-0.1739	0.4862	0.7031	-0.5909	-0.1927	-0.0181
cytoskeletal remodeling (enriched for SRF targets)	-0.8832	0.3651	0.464	-0.4221	-0.0763	0.157
signaling in T cells (I)	1.1657	0.084	-0.7978	-0.127	0.05	-0.1428
signaling in T cells (II)	1.3179	0.0961	-0.805	-0.0244	-0.0609	-0.1677
T cell surface, activation	0.2557	-0.2204	-0.6353	0.4929	0.0268	-0.1268
immune activation - generic cluster	-0.6779	0.3877	0.7101	-0.5429	-0.1134	0.1575
enriched in neutrophils (I)	-0.6526	0.3305	0.5766	-0.4136	-0.1191	0.1475
endoplasmic reticulum	0.8907	-0.3381	-0.6474	0.5219	0.05	-0.223
cell division	-0.0254	-0.14	-0.1211	0.2293	-0.0948	0.1914
chemokines and receptors	1.1582	-0.2162	-0.7441	0.2136	0.1487	-0.2545
integrin mediated leukocyte migration	-0.2547	0.4666	0.8029	-0.5562	-0.2473	0.056
complement and other receptors in DCs	-0.3833	0.526	0.6973	-0.7015	-0.1731	0.1162
platelet activation (III)	-0.5185	0.364	0.6134	-0.4863	-0.15	0.1751
myeloid, dendritic cell activation via NFkB (I)	-0.2515	0.3165	0.3038	-0.3921	-0.2092	0.2908
myeloid, dendritic cell activation via NFkB (II)	-0.3248	0.3665	0.4384	-0.405	-0.2299	0.2098
T cell signaling and costimulation	-0.641	0.4866	0.7818	-0.6345	-0.1717	0.154
leukocyte activation and migration	-0.191	0.3191	0.6488	-0.5152	-0.1426	0.147
cell division stimulated CD4+ T cells	-0.5264	0.0818	0.5123	-0.1947	-0.2558	0.5662
enriched in B cells (I)	0.093	-0.3153	-0.4361	0.4165	0.0124	0.1735
enriched in B cells (II)	0.1028	-0.3173	-0.3375	0.4202	-0.0175	0.1758
enriched in B cells (III)	-0.2934	0.3564	0.438	-0.4724	-0.0205	-0.079
enriched in B cells (IV)	0.0594	-0.3594	-0.3844	0.4814	0.0085	0.1608
enriched in B cells (V)	0.4923	-0.4559	-0.7656	0.4907	0.1753	0.0436
transcription regulation in cell development	-0.6215	0.4181	0.6944	-0.5609	-0.153	0.1833
CD1 and other DC receptors	-0.8662	0.1543	0.6346	-0.2704	-0.0905	0.2929
cell adhesion	-0.7079	0.2873	0.2916	-0.3092	-0.0107	0.0373
T cell activation (IV)	0.7691	-0.2413	-0.6062	0.3748	0.0639	-0.1976
inflammasome receptors and signaling	-0.6182	0.3872	0.3832	-0.5379	-0.0852	0.2369
BCR signaling	0.2562	-0.3329	-0.5343	0.3925	0.2063	-0.1393
suppression of MAPK signaling	-0.4949	0.3771	0.5259	-0.4636	-0.1465	0.1419
immuregulation - monocytes, T and B cells	0.1461	-0.2859	-0.5556	0.441	0.0037	0.1321
B cell development/activation	0.4381	-0.3852	-0.5022	0.5071	0.0551	-0.0062
CCR1, 7 and cell signaling	-0.618	0.3659	0.6562	-0.5385	-0.0813	0.1371
lymphocyte generic cluster	0.4057	-0.3261	-0.7037	0.4824	0.0896	-0.0411
enriched in NK cells (II)	1.4304	0.0333	-0.8768	0.0073	-0.0402	-0.136
enriched in NK cells (KIR cluster)	0.9052	0.0422	-0.4911	-0.1626	-0.0756	0.1853
enriched in NK cells (receptor activation)	1.2839	-0.1354	-0.9728	0.2264	-0.0038	-0.0844
T & B cell development, activation	0.2489	-0.2865	-0.6148	0.5436	0.0378	-0.0968
enriched for unknown TF motif CTCNANGTGNY	0.871	0.0143	-0.2763	0.3121	-0.114	-0.4909
regulation of localization (GO)	0.3972	0.4026	0.2513	-0.1953	-0.3236	-0.1953
enriched in activated dendritic cells/monocytes	-0.668	0.3269	0.4876	-0.4477	-0.1086	0.2366
IL2, IL7, TCR network	0.2604	-0.2662	-0.5824	0.5242	0.0273	-0.11
activated dendritic cells	0.5838	-0.2312	0.2815	0.3892	-0.1874	-0.1321
RIG-1 like receptor signaling	-0.1893	0.0975	-0.5645	-0.2181	0.2297	0.0505
enriched in B cells (VI)	0.0336	-0.3317	-0.4764	0.4066	0.0681	0.16
enriched in antigen presentation (I)	-0.9721	0.2323	0.6477	-0.5472	0.0518	0.315
enriched in monocytes (III)	-0.7372	0.3714	0.5613	-0.5235	-0.0513	0.1419
transcriptional targets of glucocorticoid receptor	0.1646	-0.3684	-0.625	0.416	0.1879	0.0148
antiviral IFN signature	-0.3831	0.1342	-0.5254	-0.3213	0.2664	0.1189
DNA repair	-0.3463	-0.237	-0.2463	0.021	0.1182	0.4877
collagen, TGFB family et al	0.5084	-0.464	-0.7396	0.4875	0.2241	-0.0471
myeloid cell cytokines, metallopeptidases and laminins	0.616	-0.4044	-0.7455	0.5921	0.1548	-0.2337
enriched in myeloid cells and monocytes	-0.8669	0.3778	0.6473	-0.5389	-0.0297	0.1197
signal transduction, plasma membrane	0.8945	-0.2288	-0.3807	0.3396	-0.0167	-0.1799
enriched in naive and memory B cells	-0.0089	-0.3345	-0.447	0.3797	0.0965	0.1541
integrins and cell adhesion	-0.4896	0.3483	0.6352	-0.5015	-0.125	0.1598
platelet activation and degranulation	-0.5507	0.4358	0.4712	-0.5614	-0.0456	0.0272
chemokines and inflammatory molecules in myeloid cells	-0.6221	0.2615	0.2843	-0.4239	-0.1054	0.4111
proinflammatory dendritic cell, myeloid cell response	0.7648	-0.2407	-0.3945	0.4412	0.002	-0.2848
transmembrane transport (I)	-0.5848	0.3943	0.6786	-0.5951	-0.1134	0.201
leukocyte migration	0.8852	-0.3314	-0.809	0.559	0.0821	-0.2704
putative targets of PAX3	0.8177	-0.0546	-0.5476	0.117	0.044	-0.2015
adhesion and migration, chemotaxis	1.1736	0.3055	-0.3343	-0.4651	0.0152	-0.2547
lipid metabolism, endoplasmic reticulum	-0.9406	0.3264	0.71	-0.5024	0.0089	0.0943
growth factor induced, enriched in nuclear receptor subfamily 4	0.6316	-0.2597	-0.3557	0.4827	0.0496	-0.365
enriched in antigen presentation (II)	0.644	-0.3996	-0.6025	0.6024	0.0731	-0.1865
enriched in antigen presentation (III)	-0.6257	0.4193	0.5123	-0.5983	-0.0982	0.2255
enriched for SMAD2/3 signaling	0.5531	-0.219	-0.2079	0.251	-0.0536	0.0533
MAPK, RAS signaling	0.0443	0.3923	0.3609	-0.2717	-0.2516	-0.1103
phosphatidylinositol signaling system	-1.0609	0.0024	0.2232	-0.1591	0.1358	0.2884
cell cycle (III)	-0.2927	-0.0191	0.3192	-0.1245	-0.2012	0.5654
nuclear pore complex	-0.0501	-0.3378	-0.4329	0.3646	0.1562	0.0797
nuclear pore complex (mitosis)	-0.2437	-0.2899	-0.4053	0.3618	0.109	0.1397
receptors, cell migration	0.5982	-0.3425	-0.7648	0.5123	0.1123	-0.1422
axon guidance	0.8945	0.3658	0.1519	-0.3715	-0.1134	-0.4048
viral sensing & immunity; IRF2 targets network (I)	-0.3712	0.5409	0.3047	-0.6097	-0.0981	-0.0028
viral sensing & immunity; IRF2 targets network (II)	-0.4026	0.3723	-0.1292	-0.4609	0.0686	0.0297
complement activation (I)	-0.3561	0.5898	0.6162	-0.72	-0.1578	0.0149
complement activation (II)	-0.7902	0.3718	0.4776	-0.5144	0.003	0.087
golgi membrane (I)	-0.9978	0.3291	0.74	-0.5026	-0.0544	0.2174
glycerophospholipid metabolism	0.9349	-0.3993	-0.7714	0.5366	0.0595	-0.0942
cytokines - recepters cluster	-0.3347	0.476	0.7444	-0.5727	-0.1792	-0.0068
cell adhesion (GO)	0.4299	-0.3734	-0.6123	0.5356	0.1222	-0.1422
enriched in monocytes (IV)	-0.774	0.3688	0.6717	-0.5396	-0.0704	0.1669
enriched in monocytes (surface)	0.647	-0.4091	-0.7922	0.5642	0.1517	-0.1655
enriched in activated dendritic cells (I)	-0.469	0.3776	0.6218	-0.6906	0.0694	0.013
enriched for cell migration	0.8182	0.0201	-0.8415	-0.0134	0.1545	-0.2208
enriched in B cell differentiation	0.5839	-0.2557	-0.5009	0.5467	-0.1134	-0.0677
enriched in membrane proteins	-0.5862	0.3631	0.7815	-0.5252	-0.2218	0.3147
double positive thymocytes	0.5457	-0.3211	-0.7313	0.5563	0.0817	-0.1896
type I interferon response	-0.5148	0.1578	-0.4469	-0.3285	0.2224	0.1789
inositol phosphate metabolism	-1.017	-0.0778	0.1629	-0.0255	0.0717	0.3856
enriched in G-protein coupled receptors	1.2521	0.1086	-0.6687	-0.2051	0.0701	-0.2129
recruitment of neutrophils	-0.6233	0.3537	0.5101	-0.4156	-0.1192	0.1248
cell adhesion, membrane	1.372	-0.2368	-0.7876	0.3808	0.0866	-0.4093
Membrane, ER proteins	-0.287	0.1665	0.5627	-0.4157	-0.0175	0.1517
enriched for ubiquitination	-0.717	-0.1389	-0.0094	0.1318	0.104	0.1787
lysosomal/endosomal proteins	-0.2665	0.5351	0.8336	-0.6398	-0.1815	-0.0937
extracellular matrix, complement	-0.4119	0.4261	0.6952	-0.5146	-0.2065	0.1149
nuclear pore, transport; mRNA splicing, processing	-0.1117	-0.329	-0.4896	0.3957	0.179	0.0248
cell cycle, ATP binding	-1.1634	0.0621	0.5296	-0.2635	0.1054	0.2692
cytoskeleton/actin (SRF transcription targets)	-0.9056	0.2825	0.3891	-0.4308	0.0617	0.1223
intracellular transport	-0.9886	-0.0429	0.1668	-0.0356	0.1058	0.2516
innate antiviral response	-0.4902	0.1282	-0.3629	-0.3948	0.2701	0.1959
amino acid metabolism and transport	-0.3172	0.4125	0.5721	-0.4413	-0.1027	-0.1407
G protein coupled receptors cluster	0.7238	-0.3022	-0.6849	0.4201	0.1579	-0.2629
plasma cells & B cells, immunoglobulins	0.1709	-0.3303	-0.3608	0.4459	-0.0256	0.1635
plasma cells, immunoglobulins	0.3243	-0.052	0.2569	0.2678	-0.2875	-0.0079
enriched in NK cells (III)	1.1009	-0.137	-0.9828	0.2402	0.0114	-0.0522
G protein mediated calcium signaling	0.8395	-0.3793	-0.6163	0.4573	0.0077	0.0431
leukocyte differentiation	-0.1466	0.2462	0.2979	-0.2295	-0.1948	0.1234
plasma membrane, cell junction	1.1467	-0.2811	-1.0472	0.4939	0.1523	-0.3939
cell junction	1.1038	-0.0207	-0.4875	0.3427	-0.1266	-0.4292
enriched in neutrophils (II)	-0.4802	0.3403	0.4748	-0.4286	-0.0697	0.038
enriched in activated dendritic cells (II)	-0.7885	0.2418	-0.0586	-0.4858	0.2091	0.1845
enriched in cell cycle	-0.9665	-0.0933	0.1261	-0.1541	0.2141	0.3375
enriched in dendritic cells	0.8012	-0.4234	-0.9703	0.6158	0.1377	-0.1599
mitosis (TF motif CCAATNNSNNNGCG)	-0.4295	-0.3084	-0.2003	0.2119	0.2424	0.1205
heme biosynthesis (I)	-0.3673	0.1966	0.3397	-0.2704	-0.1644	0.2953
enriched for TF motif TTCNRGNNNNTTC	-0.4698	0.5421	0.9735	-0.4148	-0.2024	-0.3943
erythrocyte differentiation	-0.3781	0.2439	0.4354	-0.2925	-0.1826	0.2232
cell development	-0.115	0.3423	0.3687	-0.6408	0.0285	0.0728
enriched for promoter motif NATCACGTGAY (putative SREBF1 targets)	0.1763	-0.1985	-0.4136	0.3888	-0.1028	0.152
enriched for TF motif PAX3	-0.5202	-0.3201	-0.2906	0.3421	0.2572	0.0025
nucleotide metabolism	0.1161	-0.2358	-0.2893	0.3654	-0.0396	0.1047
enriched in DNA interacting proteins	0.1553	-0.2062	-0.3622	0.2274	0.0153	0.1681
extracellular region cluster (GO)	-0.4442	0.1069	0.5655	-0.6317	0.191	0.2623
transmembrane transport (II)	-0.4791	-0.2939	-0.2742	0.2417	0.2207	0.1443
muscle contraction, SRF targets	-0.5166	0.0584	-0.0769	-0.3091	0.1852	0.2382
platelet activation - actin binding	-0.8853	0.3312	0.3669	-0.3953	0.0537	-0.0119
platelet activation & blood coagulation	-0.8082	0.3054	0.3823	-0.3387	0.0307	-0.0391
chaperonin mediated protein folding (I)	0.1524	-0.0183	0.0921	0.1388	-0.0824	-0.1215
chaperonin mediated protein folding (II)	-0.013	-0.0029	0.1577	0.1409	-0.1019	-0.0856
Wnt signaling pathway	0.0161	0.2539	-0.2786	0.025	-0.0356	-0.3534
lysosome	-0.3241	0.5492	0.8415	-0.7018	-0.1483	-0.0733
extracellular matrix, collagen	-0.2571	0.448	0.6849	-0.6193	-0.133	0.0309
purine nucleotide biosynthesis	0.3533	-0.0655	-0.1026	0.2317	-0.1298	-0.0577
regulation of transcription, transcription factors	-0.8576	-0.3216	-0.2118	0.055	0.348	0.3591
small GTPase mediated signal transduction	-0.1378	0.3634	0.4529	-0.3847	-0.1924	0.0325
respiratory electron transport chain (mitochondrion)	0.2894	0.4628	0.6397	-0.2422	-0.3995	-0.2542
heme biosynthesis (II)	-0.2452	0.1845	0.5137	-0.2757	-0.1574	0.1787
enriched in T cells (II)	0.3511	-0.3896	-0.902	0.5372	0.173	-0.0319
proteasome	-0.3244	0.3679	0.6129	-0.385	-0.188	0.0099
translation initiation	-0.1353	0.2263	0.6356	-0.2587	-0.1622	-0.0276
olfactory receptors	0.503	-0.4182	-0.6463	0.2012	0.3738	-0.0397
cell cycle, mitotic phase	-0.1089	-0.3755	-0.5634	0.4048	0.2461	0.014
enriched for TF motif TNCATNTCCYR	-0.0352	0.0179	-0.2565	0.0444	-0.0432	0.1215
transcription elongation, RNA polymerase II	0.5115	0.4409	0.4925	-0.1429	-0.4492	-0.2796
mitochondrial cluster	0.2278	-0.1447	-0.0495	0.2527	-0.0334	-0.0876
golgi membrane (II)	-1.1148	0.0451	0.334	-0.2002	0.1041	0.2897
chromosome Y linked	-0.0756	-0.002	0.3878	-0.0852	-0.2041	0.3559
translation initiation factor 3 complex	0.39	0.1355	0.0644	0.1626	-0.2281	-0.2742
spliceosome	-0.1014	0.1479	0.2522	-0.1667	-0.0614	-0.0195
T cell surface signature	0.3395	-0.2666	-0.6294	0.4863	0.0478	-0.0992
NK cell surface signature	1.3596	0.0445	-0.7496	-0.094	-0.0119	-0.096
B cell surface signature	0.236	-0.4171	-0.5347	0.4769	0.0833	0.1474
Plasma cell surface signature	0.288	0.2612	0.7472	-0.0917	-0.3589	-0.2004
Monocyte surface signature	-0.6582	0.3851	0.6922	-0.5386	-0.106	0.1435
DC surface signature	0.9307	-0.3052	-0.6884	0.4627	0.1075	-0.3059
CD4 T cell surface signature Th1-stimulated	0.9896	-0.0953	-0.5561	0.2366	-0.0073	-0.2652
CD4 T cell surface signature Th2-stimulated	0.0302	-0.3331	-0.4777	0.458	0.11	0.008
Naive B cell surface signature	-0.0661	-0.3076	-0.4879	0.3358	0.1654	0.078
Memory B cell surface signature	-0.4421	0.1135	-0.3343	-0.3718	0.2886	0.1225
Resting dendritic cell surface signature	1.053	-0.235	-0.7012	0.4666	0.0333	-0.3559
Activated (LPS) dendritic cell surface signature	-0.8227	0.3016	0.3222	-0.451	0.0073	0.2172
Platelets	-0.7685	0.3049	0.3918	-0.3349	0.0444	-0.0906
Interferon	-0.4655	0.2773	-0.2403	-0.4204	0.1222	0.1409
Cell Cycle	0.1511	-0.3115	-0.3991	0.3509	0.1222	0.0139
Erythrocytes	-0.3673	0.2502	0.4018	-0.3161	-0.1653	0.2256
Inflammation	-0.7043	0.3997	0.6843	-0.5216	-0.1339	0.1636
Cytotoxic/NK Cell	1.3517	0.0538	-0.9042	0.0119	-0.0148	-0.1878
T cell	0.0629	-0.4414	-0.6489	0.6485	0.1534	-0.0676
Protein Synthesis	0.3229	0.0786	-0.0037	0.2574	-0.17	-0.3502
B cell	0.1812	-0.3136	-0.4216	0.4242	-0.0013	0.1422
Monocytes	0.141	0.3624	0.4269	-0.3927	-0.0162	-0.3869
T cells	0.512	-0.3391	-0.7789	0.5466	0.0851	-0.1074
Mitochondrial Stress / Proteasome	-0.1626	-0.0102	0.1262	-0.0287	0.0479	-0.0251
Mitochondrial Respiration	-0.8453	-0.3216	-0.3501	0.0724	0.3743	0.3473
Neutrophils	-0.0946	0.3045	0.4903	-0.3776	-0.26	0.234
Apoptosis / Survival	-0.2666	0.503	0.8308	-0.4768	-0.2976	-0.051
Mitochondrial Stress	0.5276	-0.2364	-0.3337	0.515	-0.0773	-0.1891
Cell Death	-0.6611	0.4144	0.6993	-0.5537	-0.1511	0.1899
Cytotoxic/NK	1.2311	0.0168	-0.8261	-0.0718	0.0108	-0.0262
Immune Responses	-0.6012	0.3131	0.8004	-0.6437	0.0122	0.1461
Axis T (1)	0.6547	0.0104	-0.3254	0.4252	-0.2573	-0.2693
Axis R (2)	-0.4468	0.2069	0.3109	-0.2946	-0.1299	0.2914
Axis B (3)	0.2651	-0.2964	-0.3636	0.3975	-0.0547	0.186
Axis G (4)	-0.9914	0.1285	0.3642	-0.3804	0.1206	0.2945
Axis N (5)	-0.4616	0.393	0.6086	-0.4372	-0.1822	0.0832
Axis I (7)	-0.5419	0.1076	-0.6156	-0.2872	0.3226	0.1235
Axis C	-0.2686	0.1436	0.4674	-0.15	-0.3733	0.5162

## Sheet: Table S4
Table S4. List of disease-by-eQTL interactions
Gene	rsID	IBD β	IBD p-val	JIA β	JIA p-val	Interact p
SKI	rs3001167	-1.7	6.76e-06	0.163519	0.241677	1.64e-06
FASTKD2	rs74345488	0.407	0.207	-1.3235	2.17e-05	7.08e-05
FAM20C	rs80086012	-0.507	0.105	0.747802	2.75e-05	0.000165
CAMKK1	rs903506	-0.961	2e-05	0.01009	0.939037	0.000175
RAC2	rs6000618	0.457	0.0349	-0.63489	7.42e-05	0.000232
SIRT3	rs2043055	-0.694	9.68e-05	0.128827	0.333153	0.000268
SDHC	rs16832809	-2.15	3.87e-05	-0.1589	0.501788	0.000414
NDUFA3	rs7254645	-0.192	0.215	0.562053	8.35e-05	0.000602
USP14	rs8085585	-0.562	7.01e-05	-0.29858	0.151345	0.000649
ACP1	rs34894023	0.449	0.227	-1.0482	6.42e-05	0.000688
DCTN5	rs703767	0.227	0.195	1.02084	4.18e-09	0.00074
ATAD3B	rs4077630	0.0314	0.844	-0.57241	2.04e-05	0.000882
PRDX6	rs4279882	1.84	3.83e-05	0.363601	0.0547693	0.000985
FN3K	rs12940475	-0.0784	0.687	0.734389	1.44e-05	0.001501
GRAP2	rs137981	-1.14	4.46e-05	-0.09066	0.666071	0.002091
SNRNP25	rs8061370	0.605	2.99e-05	-0.06293	0.696224	0.002163
BCKDK	rs2855475	-0.153	0.38	0.561202	9.02e-05	0.002216
THBS3	rs4971079	0.0511	0.768	-0.54813	5.18e-05	0.003202
KIAA1683	rs10854163	0.0462	0.805	-0.65634	6.97e-08	0.004201
PPOX	rs12745476	0.206	0.35	-0.4601	5.42e-05	0.005352
VPS28	rs1871538	-0.136	0.628	-1.19038	6.37e-05	0.008327
ORMDL3	rs1565923	1.11	8.79e-07	0.468678	0.000618257	0.008641
CEACAM21	rs4802122	-1.33	2.06e-08	-0.64651	2.21e-05	0.009499
ARPC2	rs13429408	-0.816	6.55e-05	0.175865	0.217886	0.009998
ATAD3A	rs973608	-0.726	1.14e-06	0.212146	0.288602	0.01189
TBKBP1	rs4289035	1.06	4.9e-06	-0.39551	0.00187528	0.013043
SMG7	rs7550777	0.748	3.21e-05	0.231347	0.0693128	0.016011
MGAT3	rs5757680	0.397	0.0206	0.988105	1.4e-08	0.016343
GEN1	rs10497450	1.58	3.92e-05	0.270692	0.253225	0.016633
LOC100506124	rs717027	0.69	5.48e-05	0.230354	0.156074	0.018442
LOC728613	rs4958354	-0.774	4.79e-05	-0.12044	0.437221	0.01976
ATP11B	rs2314737	0.0528	0.786	0.654773	8.57e-06	0.026845
PNRC2	rs1938341	0.0319	0.861	-0.56093	8.06e-05	0.027235
TMEM180	rs2274351	-0.0751	0.687	-0.54095	3.44e-05	0.027943
RPL12	rs2254437	-0.069	0.751	-0.53718	3.12e-05	0.028571
DFNB31	rs2296262	0.319	0.0537	0.74847	1.56e-08	0.030896
DNMBP	rs7893702	0.0467	0.895	-0.71325	2.4e-05	0.039025
CPTP	rs11809901	-1.08	9.81e-05	-0.11297	0.696146	0.040807
DCUN1D1	rs2314737	0.221	0.195	0.630321	2.14e-07	0.048337
FAM195A	rs16954348	0.357	0.51	-1.05988	1.14e-06	0.050343
MILR1	rs17401012	1.81	3.4e-06	0.95454	0.000311207	0.051946
FAM118A	rs136611	1.03	4.21e-05	1.54591	1.31e-20	0.054032
METTL18	rs12130372	-0.565	0.063	-1.38499	1.93e-05	0.054107
PPFIA4	rs6683283	0.165	0.394	0.803547	1.69e-05	0.05706
JMJD8	rs16954348	0.624	0.327	-0.83088	6.34e-05	0.06035
LOC100996324	rs12959287	0.16	0.41	0.595204	2.61e-05	0.060527
LGALS9	rs11080242	-0.927	1.01e-05	-0.48729	0.000518319	0.06209
LGALS9	rs1984547	-0.884	2.36e-05	-0.55024	4.14e-05	0.157601
ADAM1A	rs16941831	1.23	1.92e-05	0.561453	0.0144381	0.062618
GPN3	rs4766500	-0.806	5.22e-05	-0.51343	0.000135408	0.062985
HEATR3	rs7186889	-0.51	0.00239	-0.89151	7.11e-13	0.072233
RNASET2	rs398278	-0.443	0.0108	-1.06841	3.3e-15	0.073802
SLC22A5	rs11950562	-0.534	0.0008	-0.86308	6.07e-14	0.074362
SERAC1	rs11756587	0.239	0.423	0.9104	1.95e-05	0.091806
C16orf13	rs16954348	0.312	0.591	-0.92939	9.97e-06	0.094278
AHI1	rs12206850	-0.567	0.00285	-0.9239	2.93e-11	0.100782
RBCK1	rs6081158	0.76	2.44e-05	-0.27994	0.0761728	0.106272
CD226	rs12969613	0.633	2.16e-07	0.179081	0.145273	0.109736
LGALS9C	rs11869582	-0.331	0.189	-0.66791	3.05e-05	0.109737
PIGQ	rs16954348	0.253	0.639	-0.91244	5.22e-05	0.111246
C1QTNF6	rs73161818	0.901	1.97e-06	0.499751	0.00277344	0.118617
C1QTNF6	rs5756558	0.413	0.0106	0.519604	7.28e-05	0.587274
CST7	rs12185807	0.0599	0.81	0.433896	7.67e-05	0.123766
B3GNT5	rs2314737	0.255	0.163	0.80748	3.54e-06	0.127941
FGFR1OP	rs56019630	1.33	6.73e-06	0.856966	1.67e-06	0.128701
WDR27	rs4498361	0.165	0.34	0.586065	3.36e-05	0.129419
EXTL2	rs17123491	-0.391	0.119	-0.82527	8.52e-05	0.142375
WDR24	rs16954348	0.236	0.702	-0.88567	4.66e-05	0.159592
VNN1	rs3798792	0.77	1.3e-05	0.502361	9.31e-06	0.167815
IL32	rs17790434	-0.0846	0.778	-0.5365	5.7e-05	0.174578
KLC1	rs729438	0.485	0.014	0.699987	1.37e-06	0.183549
LOC645513	rs13113112	-1.13	1.04e-07	-0.90461	2.59e-11	0.19021
LOC645513	rs6849889	-1.09	3.33e-07	-0.90465	1.03e-12	0.314709
MORN3	rs2720022	-0.279	0.157	0.478632	3.63e-05	0.19601
NTSR1	rs2427381	-0.786	0.00534	-0.48058	5.17e-05	0.207063
C4orf33	rs10518544	0.425	0.242	1.00636	8.73e-05	0.214409
SLC11A1	rs78846874	-0.35	0.36	-0.82787	3.85e-06	0.218666
CYP27A1	rs1516086	0.413	0.0236	-0.79083	7.84e-10	0.219749
NOD2	rs1981760	1.28	2.74e-08	1.04532	2.27e-16	0.233908
EIF2D	rs61048992	-0.505	0.146	-0.9922	1.72e-05	0.234918
RAB40C	rs1077352	-0.62	3.49e-05	-0.14382	0.343496	0.261467
ANAPC13	rs4368544	-0.345	0.0451	-0.65629	8.42e-06	0.262567
LINC01001	rs1440284	-0.284	0.228	-0.55358	9.25e-05	0.275624
ARPC5	rs10797891	-0.281	0.123	0.484582	9.73e-06	0.280105
UBE2E3	rs10195880	0.267	0.161	0.689888	8.7e-05	0.28372
NBR2	rs4534897	-0.817	0.000121	-0.99417	2.31e-15	0.300471
NADK	rs1475766	-0.664	5.9e-06	-0.21048	0.125321	0.302007
TMTC4	rs9585476	0.67	9.12e-05	0.864413	1.35e-10	0.31538
GPR35	rs2975788	0.373	0.0424	0.553759	3.18e-05	0.32937
DSE	rs9400918	-0.423	0.0282	-0.59882	2.79e-05	0.330555
GPD2	rs297581	0.593	8.98e-05	0.586601	0.000209424	0.3329
C5	rs10818500	-0.39	0.0168	0.737297	3.08e-07	0.339861
C1orf85	rs2274226	1.15	1.89e-09	-1.01613	2.6e-21	0.344095
MIB2	rs12075213	-0.26	0.526	-0.83477	5.9e-05	0.358394
ZNF880	rs2059818	0.993	2.03e-08	0.960926	1.03e-10	0.371433
FCGR2B	rs10494360	0.626	0.0336	1.00705	1.8e-05	0.382129
MTRF1L	rs6557250	-0.708	5.19e-05	-0.91534	6.32e-06	0.40392
PNKD	rs13430006	0.344	0.137	0.565642	6.76e-07	0.40517
RPL3	rs137627	-0.272	0.1	0.504916	7.31e-05	0.409477
TDRD9	rs1187448	0.424	0.112	0.650718	1.17e-05	0.41899
NLRP2	rs12975582	0.562	0.0129	0.796243	1.19e-06	0.432793
SPPL3	rs12427353	0.861	1.62e-05	-0.20224	0.313791	0.44264
RAB11FIP3	rs16954348	-0.257	0.702	-0.84156	2.03e-05	0.446235
CFAP126	rs35006684	-0.412	0.2	-0.6577	2.11e-05	0.454833
PAM	rs2431321	1.04	3.77e-09	1.15194	2.1e-23	0.476862
LINC01061	rs13113112	0.98	3.46e-07	1.08365	4.07e-14	0.493742
LINC01061	rs7661020	1.05	1.48e-08	1.03004	2.36e-13	0.937769
CCDC127	rs422115	-0.873	5.14e-06	0.097156	0.583444	0.499223
ST7L	rs2999155	0.695	1.8e-05	0.833434	1.4e-07	0.508311
THBD	rs844885	-0.823	0.0258	-1.10479	3.29e-06	0.513719
KSR1	rs2945378	-0.476	0.00619	-0.59863	4.37e-07	0.522783
ST7L	rs6682737	0.695	1.8e-05	0.831406	1.07e-07	0.530326
YBEY	rs2839235	0.765	0.000646	0.697255	9.23e-08	0.540517
RMI2	rs11644184	0.581	0.000756	-0.69866	2.99e-07	0.540646
LOC613037	rs13331817	0.409	0.00789	0.62636	2.26e-05	0.547664
PLTP	rs7275164	-0.555	0.000206	-0.71355	6.95e-07	0.583535
CDK2AP1	rs11057223	1.29	8.09e-05	1.08067	1.73e-06	0.588468
CDK2AP1	rs12317452	1.29	8.94e-05	1.10222	6.43e-07	0.637829
PROCA1	rs8074623	-0.797	0.00504	-1.01211	3.52e-05	0.606873
PPIL3	rs12620435	-0.592	0.0171	-0.73336	4.99e-05	0.612963
GSN	rs7028970	0.437	0.0169	0.539064	8.45e-05	0.613692
ZNF467	rs855676	-0.532	0.027	-0.61017	4.81e-05	0.61607
GBAP1	rs914615	0.604	0.000316	0.803634	7.82e-10	0.617967
GBAP1	rs4971079	0.674	1.04e-05	0.661385	3.82e-07	0.98461
ICAM4	rs3093029	1.22	0.000483	1.30089	2.89e-08	0.693603
C17orf97	rs2857657	-0.747	1.63e-06	0.290567	0.142846	0.729101
EPHB4	rs7784933	-0.412	0.0477	-0.64414	4.86e-05	0.733902
MCCC1	rs2314737	-0.416	0.0414	-0.7201	2.08e-05	0.758154
PTPRS	rs10417781	-0.446	7.04e-05	0.375342	0.0733702	0.760943
VIL1	rs56191141	-0.49	0.012	-0.66284	6.74e-06	0.77063
SMDT1	rs133341	-0.735	0.00251	-0.7165	4.3e-07	0.773525
LINC01260	rs2299686	-0.553	0.00686	-0.57997	3.18e-05	0.781926
FLJ42351	rs4848286	0.798	0.000204	0.898136	3.36e-08	0.810656
WARS	rs11160582	0.644	0.00914	0.589059	2.43e-06	0.819379
NUF2	rs10799928	1.42	1.61e-11	0.168798	0.335058	0.825918
NT5C3B	rs2304494	1.06	0.00123	1.09787	4.35e-06	0.859337
LINC01089	rs7974348	-0.645	0.00126	-0.59437	3.27e-06	0.862302
FAM206A	rs2304779	-0.718	5.01e-05	-0.60913	0.000187726	0.864452
GSDMB	rs11078926	-0.507	0.00589	-0.56385	9.9e-07	0.866853
PAQR6	rs2274226	0.901	3.61e-06	-0.91761	1.02e-13	0.882854
SMG5	rs2274226	1	1.46e-07	-1.13558	2.83e-22	0.884265
IL12RB1	rs8109496	-0.823	0.00731	-0.78696	2.68e-06	0.912236
SULT1A1	rs7191548	-0.487	0.00645	-0.61054	5.31e-07	0.930373
ITLN1	rs2039415	-0.397	0.0806	-0.52389	6.34e-05	0.931464
CBS	rs2124458	0.575	0.00569	0.587712	1.49e-05	0.936199

## Sheet: Table S5
Table S5. Colocalization analyses: Posterior Probabilities for each Hypothesis
A. IBD GWAS (trait 2); IBD eQTL (trait 1)									D. IBD GWAS (trait 2); JIA eQTL (trait 1)
Gene	rsID	H0	H1	H2	H3	H4			Gene	rsID	H0	H1	H2	H3	H4
ABHD16B	rs6062504	3.61539e-14	2.94533e-16	0.915674	0.00738273	0.0769431			ABHD16B	rs6062504	3.65155e-14	2.79745e-16	0.924834	0.00701699	0.0681494
ACO2	rs727563	0.785704	8.08182e-05	0.194236	0	0.0199793			ACO2	rs727563	0.786297	7.78403e-05	0.194382	0	0.0192431
ACTR1A	rs3740415	0.0139019	5.12988e-06	0.9123	0.000263113	0.0735298			ACTR1A	rs3740415	0.0140486	4.83126e-06	0.921926	0.000253279	0.0637677
AGPAT2	rs13300218	5.36682e-31	4.35433e-33	0.912193	0.00732052	0.0804865			AGPAT2	rs13300218	5.41357e-31	4.28722e-33	0.920139	0.0072143	0.0726472
APOBEC3G	rs12627970	1.93203e-31	1.53218e-33	0.91098	0.00714257	0.0818776			APOBEC3G	rs12627970	1.94578e-31	1.55807e-33	0.917462	0.00727126	0.0752663
APOBEC3H	rs12627970	1.84438e-31	2.01173e-33	0.86846	0.00935045	0.122189			APOBEC3H	rs12627970	1.79958e-31	2.23761e-33	0.847367	0.010394	0.142239
ARFRP1	rs6062504	3.61413e-14	3.00288e-16	0.915355	0.00752833	0.0771166			ARFRP1	rs6062504	3.64956e-14	2.90844e-16	0.92433	0.00729787	0.0683724
ARL3	rs3740415	0.0124623	1.1742e-05	0.817281	0.000600403	0.169645			ARL3	rs3740415	0.0118073	2.10418e-05	0.774328	0.00116725	0.212677
ATF4	rs12627970	4.77037e-19	3.84002e-21	0.903916	0.00718738	0.0888968			ATF4	rs12627970	4.77944e-19	3.82498e-21	0.905634	0.00716058	0.0872054
ATP9B	rs7236492	0.0221529	2.04154e-06	0.895334	0	0.0825114			ATP9B	rs7236492	0.0222799	1.91134e-06	0.900469	0	0.0772492
B4GALT7	rs4976646	8.09986e-06	2.16067e-09	0.91616	0.000160718	0.083671			B4GALT7	rs4976646	8.16133e-06	1.95897e-09	0.923112	0.00014484	0.0767348
BANK1	rs13126505	6.71032e-05	9.17229e-07	0.898415	0.012191	0.0893261			BANK1	rs13126505	6.72244e-05	8.52526e-07	0.900038	0.0113255	0.0885688
BAZ2B	rs4664304	0.0408566	1.05611e-05	0.882884	0.000152121	0.0760968			BAZ2B	rs4664304	0.0412197	9.44724e-06	0.890731	0.000136245	0.0679036
C16orf74	rs2361755	1.43789e-07	2.92544e-10	0.896345	0.00172172	0.101933			C16orf74	rs2361755	1.42394e-07	2.76136e-10	0.887649	0.00161062	0.11074
C17orf67	rs3853824	0.00151976	5.89014e-07	0.903025	0.000254786	0.0952			C17orf67	rs3853824	0.00152174	5.58251e-07	0.9042	0.000237667	0.0940405
C22orf46	rs727563	0.78796	6.94843e-05	0.194794	0	0.0171774			C22orf46	rs727563	0.789384	6.23262e-05	0.195146	0	0.0154078
C5orf56	rs17622378	3.54479e-36	5.02378e-38	0.911117	0.0128365	0.0760467			C5orf56	rs17622378	3.58269e-36	4.70562e-38	0.920858	0.0120277	0.0671139
CACNA1I	rs12627970	7.67686e-19	3.76844e-21	0.899989	0.00432221	0.0956891			CACNA1I	rs12627970	7.62958e-19	5.35182e-21	0.894446	0.00617477	0.0993797
CARD9	rs13300218	1.61288e-42	1.51088e-44	0.917238	0.00851807	0.0742438			CARD9	rs13300218	1.63087e-42	1.41123e-44	0.927468	0.00796105	0.0645707
CBX7	rs12627970	1.9093e-31	4.07321e-33	0.899514	0.0191085	0.0813779			CBX7	rs12627970	1.89482e-31	7.06274e-33	0.892694	0.0332001	0.0741058
CD226	rs727088	0.000983136	1.01292e-05	0.860112	0.00873155	0.130163			CD226	rs727088	0.000957874	1.10707e-05	0.838012	0.00953392	0.151485
CD28	rs3116494	0.187539	0.00315517	0.603954	0.00996556	0.195386			CD28	rs3116494	0.161938	0.00406721	0.521508	0.0127984	0.299688
CD40	rs6074022	6.81928e-05	5.44784e-07	0.913693	0.00722036	0.0790182			CD40	rs6074022	6.88018e-05	5.27103e-07	0.921853	0.0069914	0.071086
CDK12	rs12946510	1.32752e-33	9.40353e-36	0.920901	0.00645057	0.072648			CDK12	rs12946510	1.34256e-33	9.06392e-36	0.93133	0.00622519	0.0624453
CEBPA	rs17694108	3.0698e-08	3.94107e-12	0.886224	0	0.113776			CEBPA	rs17694108	3.03504e-08	4.28866e-12	0.87619	0	0.12381
CEBPG	rs17694108	3.19747e-08	2.66432e-12	0.923083	0	0.0769167			CEBPG	rs17694108	3.22895e-08	2.34953e-12	0.932171	0	0.067829
COASY	rs12942547	5.33948e-16	3.59504e-18	0.885769	0.00585545	0.108376			COASY	rs12942547	5.3153e-16	3.43165e-18	0.881758	0.00558012	0.112662
COIL	rs3853824	0.00154838	5.13539e-07	0.920031	0.000226946	0.0781937			COIL	rs3853824	0.00156282	4.51501e-07	0.92861	0.000198649	0.0696284
COX4I1	rs2361755	1.45527e-07	2.77047e-10	0.907164	0.00163582	0.0911999			COX4I1	rs2361755	1.45597e-07	2.48922e-10	0.907602	0.00146076	0.090937
CPEB4	rs72810983	0.00102879	2.17831e-05	0.903358	0.0190508	0.0765406			CPEB4	rs72810983	0.00103935	2.07267e-05	0.912631	0.0181316	0.0681774
CRYZL1	rs2284553	0.0103134	3.20912e-06	0.902931	0.0001944	0.0865576			CRYZL1	rs2284553	0.0103708	3.19346e-06	0.907964	0.000198122	0.0814643
CTDP1	rs7236492	0.0221348	2.06005e-06	0.894604	0	0.0832595			CTDP1	rs7236492	0.0222506	1.94135e-06	0.899285	0	0.078462
CTLA4	rs3116494	0.211961	0.00236978	0.682601	0.00753615	0.0955323			CTLA4	rs3116494	0.208876	0.00256077	0.672666	0.00813899	0.107759
CTSA	rs6074022	6.8174e-05	5.57483e-07	0.913956	0.00739517	0.0785798			CTSA	rs6074022	6.8779e-05	5.5771e-07	0.922068	0.00740633	0.0704565
CTSZ	rs259964	1.71918e-05	4.66244e-09	0.886515	0.000127082	0.113341			CTSZ	rs259964	1.70776e-05	5.05889e-09	0.880623	0.000141648	0.119219
CUEDC2	rs3740415	0.0139234	4.6343e-06	0.913708	0.000231989	0.0721324			CUEDC2	rs3740415	0.014076	4.09382e-06	0.923722	0.000206661	0.0619915
CYTH1	rs17736589	0.911853	0.000251452	0.0804452	1.47475e-05	0.00743604			CYTH1	rs17736589	0.912337	0.000233478	0.0804879	1.36697e-05	0.00692809
DBN1	rs4976646	7.99046e-06	2.483e-09	0.903786	0.000184826	0.0960214			DBN1	rs4976646	8.00789e-06	2.41078e-09	0.905758	0.000178623	0.0940558
DCTN5	rs7404095	0.0601629	2.19e-05	0.869004	0.000245763	0.0705654			DCTN5	rs7404095	0.060757	2.07017e-05	0.877585	0.00023762	0.0613994
DDX41	rs4976646	8.05959e-06	2.24402e-09	0.911605	0.000165595	0.0882216			DDX41	rs4976646	8.10602e-06	2.07282e-09	0.916857	0.000151469	0.0829837
DENND1B	rs2488389	3.96392e-12	3.75702e-14	0.915271	0.00859885	0.0761301			DENND1B	rs2488389	4.00534e-12	3.51977e-14	0.924834	0.00806007	0.0671058
DESI1	rs727563	0.765306	0.000183315	0.189193	0	0.0453179			DESI1	rs727563	0.750592	0.00025725	0.185556	0	0.0635955
DGKE	rs3853824	0.00155157	5.45827e-07	0.921926	0.000248051	0.0762739			DGKE	rs3853824	0.00156715	4.95355e-07	0.931187	0.000227317	0.067018
DNAH17	rs17736589	0.912058	0.000244916	0.0804633	1.43877e-05	0.00721923			DNAH17	rs17736589	0.91265	0.0002235	0.0805156	1.31201e-05	0.00659748
DNAJC5	rs6062504	3.61987e-14	2.62687e-16	0.916691	0.00657551	0.0767332			DNAJC5	rs6062504	3.65515e-14	2.59553e-16	0.925626	0.00650502	0.0678686
DNLZ	rs13300218	1.6102e-42	1.72713e-44	0.915718	0.00974761	0.0745348			DNLZ	rs13300218	1.62675e-42	1.75748e-44	0.925128	0.00992978	0.0649421
DOK3	rs4976646	8.18537e-06	2.01178e-09	0.925832	0.000153543	0.0740063			DOK3	rs4976646	8.2743e-06	1.76043e-09	0.93589	0.000135153	0.0639661
DONSON	rs2284553	0.0104404	3.44506e-06	0.914058	0.000226343	0.0752714			DONSON	rs2284553	0.0105452	3.62819e-06	0.923227	0.000251674	0.0659728
DPH5	rs11583043	0.238814	0.00294772	0.656695	0.00801218	0.0935311			DPH5	rs11583043	0.235081	0.00299448	0.64643	0.00812691	0.107368
ECHDC1	rs2503322	0.501923	0.00112621	0.457928	0.000989462	0.0380339			ECHDC1	rs2503322	0.50435	0.0011507	0.460143	0.0010165	0.0333395
EGFL7	rs13300218	9.71739e-32	1.2099e-33	0.769717	0.00936275	0.22092			EGFL7	rs13300218	8.7217e-32	1.23598e-33	0.690848	0.00949053	0.299662
ELOVL3	rs3740415	0.167703	3.26881e-05	0.751942	6.63096e-05	0.0802566			ELOVL3	rs3740415	0.168017	3.08615e-05	0.753354	5.98381e-05	0.0785383
EMC8	rs2361755	1.4343e-07	2.69471e-10	0.894106	0.0015755	0.104318			EMC8	rs2361755	1.41695e-07	2.45107e-10	0.883289	0.00141264	0.115299
ERBB2	rs12946510	7.09279e-34	5.59333e-36	0.920042	0.00718261	0.0727752			ERBB2	rs12946510	7.17496e-34	5.19659e-36	0.930701	0.00667814	0.0626212
EXTL2	rs11583043	0.229431	0.00351633	0.630894	0.00954268	0.126616			EXTL2	rs11583043	0.217287	0.00428844	0.5975	0.0116232	0.169302
F12	rs4976646	8.02733e-06	2.5353e-09	0.907956	0.000194922	0.0918409			F12	rs4976646	8.06047e-06	2.48531e-09	0.911704	0.000193014	0.0880947
FAM134C	rs12942547	5.44751e-16	3.52319e-18	0.903343	0.00575148	0.0909054			FAM134C	rs12942547	5.47072e-16	3.41661e-18	0.907192	0.00557842	0.0872299
FAM193B	rs4976646	7.16224e-06	3.81077e-09	0.810107	0.000241384	0.189644			FAM193B	rs4976646	6.64525e-06	4.68807e-09	0.751632	0.000282179	0.248079
FAM69B	rs13300218	7.91285e-27	3.9107e-29	0.874489	0.0042006	0.121311			FAM69B	rs13300218	7.82684e-27	3.99794e-29	0.864983	0.0042876	0.130729
FBXL15	rs3740415	0.0139186	4.78749e-06	0.913395	0.000241734	0.0724399			FBXL15	rs3740415	0.0140699	4.32399e-06	0.923322	0.000221375	0.0623819
FYN	rs3851228	6.73885e-12	9.0364e-14	0.901866	0.0120074	0.0861266			FYN	rs3851228	6.77001e-12	8.33429e-14	0.906036	0.011071	0.0828933
GART	rs2284553	0.0104469	3.09293e-06	0.914626	0.000196058	0.0747275			GART	rs2284553	0.0105539	3.03458e-06	0.923995	0.000200429	0.0652479
GBF1	rs3740415	0.0132429	5.87617e-06	0.869048	0.000268181	0.117435			GBF1	rs3740415	0.013117	5.84492e-06	0.860789	0.000257736	0.125831
GHDC	rs12942547	5.22364e-16	3.80395e-18	0.867262	0.006189	0.126549			GHDC	rs12942547	5.13318e-16	3.7669e-18	0.852243	0.0061124	0.141645
GLS	rs1517352	1.06679e-07	6.95324e-10	0.917302	0.00590211	0.0767959			GLS	rs1517352	1.07751e-07	6.58736e-10	0.92652	0.00559641	0.0678837
GMEB2	rs6062504	3.62171e-14	2.86267e-16	0.917276	0.00717477	0.0755491			GMEB2	rs6062504	3.66018e-14	2.67249e-16	0.92702	0.00670239	0.0662774
GPATCH1	rs17694108	3.19297e-08	2.70932e-12	0.921784	0	0.0782159			GPATCH1	rs17694108	3.22277e-08	2.41134e-12	0.930387	0	0.0696132
GPSM1	rs13300218	1.55208e-42	1.66092e-44	0.882661	0.0093376	0.108001			GPSM1	rs13300218	1.54459e-42	1.66642e-44	0.878402	0.00936464	0.112233
GRK6	rs4976646	8.03059e-06	2.23469e-09	0.908325	0.000161255	0.0915062			GRK6	rs4976646	8.06542e-06	2.06865e-09	0.912264	0.0001464	0.0875814
GSDMB	rs12946510	1.72781e-34	1.03588e-35	0.224123	0.0126737	0.763203			GSDMB	rs12946510	5.05591e-35	1.01556e-35	0.0655828	0.0122511	0.922166
HELZ2	rs6062504	3.60663e-14	3.15991e-16	0.913457	0.00792452	0.0786187			HELZ2	rs6062504	3.6386e-14	3.17354e-16	0.921553	0.0079672	0.0704799
HSD17B1	rs12942547	5.19627e-16	3.82104e-18	0.862013	0.00620697	0.13178			HSD17B1	rs12942547	5.08708e-16	3.81625e-18	0.843899	0.00618088	0.14992
ICOS	rs3116494	0.196488	0.00243595	0.631826	0.00767145	0.161579			ICOS	rs3116494	0.179474	0.0029414	0.577115	0.00922712	0.231243
IFNAR1	rs2284553	0.0103743	3.02457e-06	0.908267	0.000183629	0.0811716			IFNAR1	rs2284553	0.0104558	2.90811e-06	0.9154	0.000180644	0.0739607
IFNAR2	rs2284553	0.0104272	2.75534e-06	0.912901	0.000164725	0.0765042			IFNAR2	rs2284553	0.0105278	2.52219e-06	0.921709	0.00015321	0.0676075
IFNGR2	rs2284553	0.0103955	3.26449e-06	0.910123	0.000206534	0.0792715			IFNGR2	rs2284553	0.0104848	3.30823e-06	0.917945	0.000218287	0.0713481
IKZF3	rs12946510	6.9971e-34	5.89812e-36	0.90763	0.00756594	0.0848045			IKZF3	rs12946510	7.04797e-34	5.74132e-36	0.914228	0.00736895	0.078403
IL10RB	rs2284553	0.010395	3.21387e-06	0.910082	0.000202056	0.0793175			IL10RB	rs2284553	0.0104842	3.22155e-06	0.917892	0.000210636	0.0714095
INPP5E	rs13300218	1.56803e-42	1.6733e-44	0.891731	0.00941713	0.098852			INPP5E	rs13300218	1.56842e-42	1.66294e-44	0.891958	0.00935837	0.0986841
IRF1	rs17622378	3.51227e-36	6.20562e-38	0.902757	0.0158689	0.0813738			IRF1	rs17622378	3.53486e-36	6.73625e-38	0.908562	0.01724	0.0741976
IRF8	rs2361755	1.45627e-07	3.07691e-10	0.907792	0.00182766	0.0903806			IRF8	rs2361755	1.45783e-07	2.93503e-10	0.908765	0.00174011	0.0894946
ITSN1	rs2284553	0.0104309	1.74245e-06	0.913057	7.60898e-05	0.0764339			ITSN1	rs2284553	0.0105318	1.53778e-06	0.921885	6.70923e-05	0.067515
KIF3A	rs17622378	3.5284e-36	2.35129e-38	0.906775	0.00595537	0.0872701			KIF3A	rs17622378	3.55026e-36	2.20823e-38	0.912392	0.00559299	0.0820152
L3MBTL2	rs727563	0.788648	6.60264e-05	0.194964	0	0.0163226			L3MBTL2	rs727563	0.790282	5.78147e-05	0.195368	0	0.0142925
LCN10	rs13300218	2.39282e-16	4.97886e-19	0.918628	0.00183189	0.0795402			LCN10	rs13300218	2.41368e-16	5.01654e-19	0.926637	0.00185439	0.0715082
LGALS3BP	rs17736589	0.988786	0.000104237	0.0100506	0	0.00105952			LGALS3BP	rs17736589	0.988784	0.000104422	0.0100506	0	0.0010614
LIME1	rs6062504	3.54863e-14	2.98321e-16	0.898768	0.00746185	0.0937702			LIME1	rs6062504	3.55667e-14	2.87724e-16	0.900803	0.00719522	0.092002
LINC01573	rs13300218	1.51129e-42	1.731e-44	0.859467	0.00971333	0.130819			LINC01573	rs13300218	1.48011e-42	1.79029e-44	0.841736	0.0100331	0.148231
LITAF	rs11641184	1.67858e-08	1.6832e-11	0.893211	0.000789673	0.105999			LITAF	rs11641184	1.67296e-08	1.85643e-11	0.890225	0.000878958	0.108896
LMAN2	rs4976646	8.06911e-06	2.20866e-09	0.912682	0.00016267	0.0871471			LMAN2	rs4976646	8.11915e-06	2.0319e-09	0.918341	0.000148321	0.0815024
LOC101927131	rs11641184	1.68109e-08	1.32912e-11	0.894549	0.000602409	0.104849			LOC101927131	rs11641184	1.67763e-08	1.2636e-11	0.892709	0.000565668	0.106726
LOC101928370	rs11583043	0.355546	0.00254026	0.568098	0.00398906	0.0698273			LOC101928370	rs11583043	0.353192	0.00269375	0.564336	0.00422858	0.0755498
LOC102606465	rs11583043	0.242507	0.00288733	0.666851	0.00785974	0.0798952			LOC102606465	rs11583043	0.241248	0.00291723	0.663388	0.00793735	0.0845095
LRP3	rs17694108	3.08666e-08	3.77243e-12	0.891093	0	0.108907			LRP3	rs17694108	3.06263e-08	4.01269e-12	0.884157	0	0.115843
MANBA	rs3774937	0.936568	0.000791213	0.0568972	4.23653e-05	0.00570144			MANBA	rs3774937	0.936665	0.000906355	0.0569031	4.95861e-05	0.00547558
MEI1	rs727563	0.785338	8.26574e-05	0.194145	0	0.020434			MEI1	rs727563	0.785776	8.04584e-05	0.194254	0	0.0198903
MGAT3	rs12627970	1.91403e-31	4.09182e-33	0.901744	0.0191985	0.0790579			MGAT3	rs12627970	1.78318e-31	1.9886e-32	0.840099	0.0936213	0.0662797
MIEF1	rs12627970	1.91628e-31	3.04873e-33	0.902804	0.0142804	0.0829159			MIEF1	rs12627970	1.91673e-31	4.31522e-33	0.903018	0.0202533	0.0767291
MIEN1	rs12946510	7.06617e-34	5.65321e-36	0.916589	0.00725691	0.076154			MIEN1	rs12946510	7.14023e-34	5.32894e-36	0.926196	0.00684548	0.0669588
MIR647	rs6062504	3.11827e-14	1.40044e-16	0.752777	0.00313669	0.244086			MIR647	rs6062504	2.63432e-14	1.58881e-16	0.635949	0.00347496	0.360576
MLX	rs12942547	4.0609e-16	5.58863e-18	0.673664	0.00895362	0.317382			MLX	rs12942547	3.04558e-16	6.96796e-18	0.505232	0.0110755	0.483692
MMP9	rs6074022	6.70707e-05	5.44107e-07	0.898658	0.00719624	0.0940783			MMP9	rs6074022	6.71164e-05	5.31722e-07	0.899271	0.00703074	0.0936311
MXD3	rs4976646	8.18686e-06	2.06172e-09	0.926	0.000159366	0.073832			MXD3	rs4976646	8.2762e-06	1.82543e-09	0.936106	0.000142727	0.0637435
NAGLU	rs12942547	5.47854e-16	3.87151e-18	0.908769	0.00633708	0.0848939			NAGLU	rs12942547	5.51797e-16	3.70401e-18	0.91531	0.00606551	0.0786247
NCOA5	rs6074022	6.66611e-05	5.57953e-07	0.89317	0.00737644	0.0993865			NCOA5	rs6074022	6.64798e-05	5.58824e-07	0.890741	0.0073857	0.101806
NFATC1	rs7236492	0.022057	2.13972e-06	0.891462	0	0.0864793			NFATC1	rs7236492	0.0221226	2.07255e-06	0.894111	0	0.0837644
NFKB1	rs3774937	0.937294	0.000589336	0.0569413	3.06577e-05	0.00514483			NFKB1	rs3774937	0.937776	0.000540863	0.0569706	2.81732e-05	0.00468459
NFKB2	rs3740415	0.0138004	1.54261e-05	0.905633	0.0009327	0.0796181			NFKB2	rs3740415	0.0138984	3.65513e-05	0.912066	0.00232696	0.0716717
NHP2L1	rs727563	0.788625	6.61386e-05	0.194958	0	0.0163503			NHP2L1	rs727563	0.790253	5.79594e-05	0.195361	0	0.0143283
NOG	rs3853824	0.00153221	4.26657e-07	0.910685	0.000165972	0.0876167			NOG	rs3853824	0.00154045	3.95943e-07	0.915585	0.000152612	0.0827216
NOTCH1	rs13300218	1.58012e-42	1.6779e-44	0.89861	0.0094502	0.0919401			NOTCH1	rs13300218	1.5859e-42	1.68388e-44	0.901896	0.00948753	0.0886164
NSD1	rs4976646	8.13148e-06	2.37206e-09	0.919736	0.000188232	0.0800672			NSD1	rs4976646	8.20387e-06	2.25653e-09	0.927924	0.000183347	0.0718848
ORMDL3	rs12946510	5.15672e-34	8.29786e-36	0.669355	0.0104506	0.320195			ORMDL3	rs12946510	4.03738e-34	1.06904e-35	0.524062	0.0134139	0.462524
PALB2	rs7404095	0.0592476	1.65178e-05	0.855584	0.000153533	0.0849981			PALB2	rs7404095	0.0595129	1.54438e-05	0.859416	0.000142108	0.0809135
PCIF1	rs6074022	6.72754e-05	5.41902e-07	0.901401	0.00716941	0.0913622			PCIF1	rs6074022	6.7441e-05	5.23827e-07	0.903619	0.0069292	0.0893834
PDGFB	rs12627970	1.91031e-31	1.89971e-33	0.899991	0.00885884	0.09115			PDGFB	rs12627970	1.91366e-31	1.90557e-33	0.901569	0.00888801	0.089543
PDLIM7	rs4976646	8.05634e-06	2.1723e-09	0.911237	0.000157107	0.0885974			PDLIM7	rs4976646	8.10152e-06	1.9785e-09	0.916348	0.000140281	0.0835037
PEPD	rs17694108	2.9663e-08	4.97606e-12	0.856345	0	0.143655			PEPD	rs17694108	2.85549e-08	6.08415e-12	0.824356	0	0.175644
PGAP3	rs12946510	7.06415e-34	6.28961e-36	0.916326	0.00808298	0.0755909			PGAP3	rs12946510	7.13738e-34	6.24356e-36	0.925826	0.00803269	0.0661412
PHF5A	rs727563	0.784289	8.79282e-05	0.193886	0	0.021737			PHF5A	rs727563	0.784253	8.81094e-05	0.193877	0	0.0217818
PLCL1	rs1440088	0.999472	0.000380482	0.000124221	2.42136e-08	2.30753e-05			PLCL1	rs1440088	0.999294	0.000549216	0.000124199	3.54579e-08	3.28025e-05
PLK1	rs7404095	0.0590425	2.50429e-05	0.852822	0.000273888	0.0878364			PLK1	rs7404095	0.0592214	2.50463e-05	0.855405	0.000276701	0.0850721
PLTP	rs6074022	6.12599e-05	7.95103e-07	0.820801	0.0104847	0.168652			PLTP	rs6074022	5.6704e-05	1.0617e-06	0.759759	0.0139992	0.226184
PMM1	rs727563	0.787072	7.39419e-05	0.194574	0	0.0182794			PMM1	rs727563	0.788196	6.82978e-05	0.194852	0	0.0168841
PMPCA	rs13300218	1.61251e-42	1.59956e-44	0.917028	0.00902268	0.0739492			PMPCA	rs13300218	1.63003e-42	1.56242e-44	0.926992	0.00882124	0.0641866
POLR3H	rs727563	0.787845	7.0058e-05	0.194765	0	0.0173192			POLR3H	rs727563	0.789233	6.30851e-05	0.195108	0	0.0155954
PPA2	rs2189234	5.57312e-06	1.45032e-09	0.925076	0.000165985	0.0747523			PPA2	rs2189234	5.63249e-06	1.3107e-09	0.934931	0.000152651	0.0649107
PPDPF	rs6062504	3.57747e-14	2.93936e-16	0.905851	0.00735596	0.0867927			PPDPF	rs6062504	3.59695e-14	2.85902e-16	0.910784	0.00715726	0.0820589
PRELID1	rs4976646	8.0542e-06	3.49273e-09	0.910995	0.000306365	0.0886904			PRELID1	rs4976646	8.09739e-06	4.24072e-09	0.91588	0.000395945	0.0837155
PRKCB	rs7404095	0.0320348	5.87365e-05	0.462718	0.000343556	0.504845			PRKCB	rs7404095	0.0162333	7.39058e-05	0.234476	0.000318612	0.748898
PRR7	rs4976646	8.16068e-06	5.82955e-09	0.923039	0.000582999	0.07637			PRR7	rs4976646	8.23868e-06	1.03793e-08	0.931861	0.00110696	0.0670234
PSD	rs3740415	0.0137218	5.64399e-06	0.900481	0.000284874	0.0855069			PSD	rs3740415	0.0138108	5.51373e-06	0.906321	0.000282252	0.0795807
PSMC3IP	rs12942547	5.54109e-16	3.69935e-18	0.919214	0.00606215	0.0747241			PSMC3IP	rs12942547	5.59984e-16	3.56653e-18	0.928961	0.00585135	0.0651874
PSMD3	rs12946510	7.03146e-34	1.65605e-36	0.914724	0.00207115	0.0832053			PSMD3	rs12946510	7.08665e-34	1.58e-36	0.921903	0.0019793	0.0761175
PTK6	rs6062504	3.545e-14	3.1551e-16	0.897876	0.00789699	0.0942268			PTK6	rs6062504	3.54849e-14	3.2091e-16	0.898758	0.00803479	0.0932071
PTPRK	rs13204742	0.000144972	1.48186e-06	0.884625	0.00893609	0.106293			PTPRK	rs13204742	0.000143126	1.48542e-06	0.873364	0.00894657	0.117545
RAB24	rs4976646	8.10534e-06	2.08468e-09	0.916779	0.000152734	0.0830597			RAB24	rs4976646	8.169e-06	1.85966e-09	0.92398	0.000134466	0.0758774
RAB5C	rs12942547	5.50447e-16	2.45457e-18	0.91734	0.00401199	0.0786478			RAB5C	rs12942547	5.55645e-16	2.2951e-18	0.926004	0.00375463	0.070241
RAD50	rs17622378	3.50395e-36	5.3847e-38	0.90062	0.0137546	0.0856256			RAD50	rs17622378	3.52548e-36	5.30209e-38	0.906153	0.0135476	0.0802995
RANGAP1	rs727563	0.788167	6.84442e-05	0.194845	0	0.0169203			RANGAP1	rs727563	0.789656	6.09579e-05	0.195213	0	0.0150696
REV3L	rs3851228	6.72473e-12	1.05514e-13	0.899976	0.0140351	0.085989			REV3L	rs3851228	6.74774e-12	1.07115e-13	0.903055	0.0142526	0.0826923
RGS14	rs4976646	7.67221e-06	2.81476e-09	0.867789	0.000186355	0.132017			RGS14	rs4976646	7.5186e-06	2.96021e-09	0.850414	0.000185431	0.149393
RNF145	rs56167332	9.58461e-44	3.08392e-45	0.875384	0.0280696	0.0965468			RNF145	rs56167332	9.5674e-44	3.10691e-45	0.873812	0.0282782	0.0979101
RNF146	rs2503322	0.501713	0.000986409	0.457737	0.000861246	0.0387018			RNF146	rs2503322	0.503993	0.000931909	0.459817	0.000815782	0.0344426
RPL3	rs12627970	1.86742e-31	6.44179e-33	0.879783	0.0302588	0.0899582			RPL3	rs12627970	1.7827e-31	1.5988e-32	0.839872	0.0752384	0.0848895
RPS19BP1	rs12627970	4.77758e-19	4.9618e-21	0.904869	0.00931178	0.0858192			RPS19BP1	rs12627970	4.78593e-19	6.23983e-21	0.906451	0.0117364	0.0818131
RSL1D1	rs11641184	1.66383e-08	1.3387e-11	0.886693	0.000600715	0.112707			RSL1D1	rs11641184	1.65259e-08	1.37505e-11	0.880703	0.000614109	0.118683
RTTN	rs727088	0.00103735	8.05053e-06	0.907543	0.00695868	0.0844526			RTTN	rs727088	0.00104539	7.54641e-06	0.914577	0.00652425	0.077846
S1PR1	rs11583043	0.352436	0.00253188	0.561996	0.00395828	0.0790779			S1PR1	rs11583043	0.347741	0.00267911	0.55451	0.00418124	0.0908884
SCPEP1	rs3853824	0.00152968	6.13685e-07	0.908919	0.00027537	0.0892756			SCPEP1	rs3853824	0.00153633	5.93513e-07	0.912873	0.000267337	0.0853224
SDCCAG3	rs13300218	1.55438e-42	2.00376e-44	0.88397	0.0112906	0.104739			SDCCAG3	rs13300218	1.5469e-42	2.2761e-44	0.879719	0.0128367	0.107445
SEC16A	rs13300218	1.61401e-42	1.47889e-44	0.917884	0.00833663	0.0737793			SEC16A	rs13300218	1.63239e-42	1.36377e-44	0.928337	0.00769173	0.0639714
SFXN2	rs3740415	0.0133958	4.28262e-06	0.878506	0.000172935	0.107921			SFXN2	rs3740415	0.0133442	4.17714e-06	0.875116	0.000162566	0.111373
SLC22A4	rs17622378	3.54501e-36	5.64178e-38	0.911172	0.0144266	0.074401			SLC22A4	rs17622378	3.58181e-36	5.63741e-38	0.920632	0.0144249	0.064943
SLC22A5	rs17622378	2.29743e-39	3.79922e-36	0.000590508	0.976489	0.0229206			SLC22A5	rs17622378	1.02897e-41	3.88383e-36	2.64476e-06	0.998257	0.00174015
SLC2A4RG	rs6062504	3.56859e-14	2.9631e-16	0.903823	0.00741591	0.0887611			SLC2A4RG	rs6062504	3.58562e-14	2.85836e-16	0.908136	0.00715471	0.0847095
SLC30A7	rs11583043	0.238658	0.00298112	0.656267	0.00810357	0.0939908			SLC30A7	rs11583043	0.234439	0.00305583	0.644666	0.00829344	0.109545
SLC35C2	rs6074022	6.99863e-05	2.4793e-07	0.909168	0.00313315	0.0876282			SLC35C2	rs6074022	7.03128e-05	2.36886e-07	0.913411	0.00299378	0.0835251
SLC39A8	rs3774937	0.937003	0.000548322	0.0569278	2.78209e-05	0.00549256			SLC39A8	rs3774937	0.937314	0.000529581	0.0569467	2.69924e-05	0.00518236
SNAPC4	rs13300218	1.58422e-42	1.48896e-44	0.900942	0.00837701	0.0906807			SNAPC4	rs13300218	1.59209e-42	1.38461e-44	0.905416	0.00778743	0.0867962
SNN	rs11641184	1.6155e-08	1.43205e-11	0.859649	0.0006223	0.139728			SNN	rs11641184	1.57345e-08	1.43556e-11	0.837269	0.000601765	0.16213
STARD3	rs12946510	6.47256e-34	6.43526e-36	0.839588	0.00819529	0.152217			STARD3	rs12946510	6.26667e-34	6.98309e-36	0.812882	0.00887989	0.178239
STAT1	rs1517352	1.04745e-07	7.85017e-10	0.900678	0.00665749	0.0926647			STAT1	rs1517352	1.04999e-07	7.92516e-10	0.902859	0.00672422	0.0904165
STAT3	rs12942547	5.05604e-16	4.43402e-18	0.83883	0.00720235	0.153968			STAT3	rs12942547	4.83391e-16	4.48575e-18	0.801976	0.00725137	0.190772
STAT4	rs1517352	1.07251e-07	7.31785e-10	0.922225	0.00622088	0.0715539			STAT4	rs1517352	1.08476e-07	7.27734e-10	0.932756	0.00619655	0.0610474
STAT5A	rs12942547	5.53045e-16	4.11447e-18	0.917538	0.00675046	0.0757114			STAT5A	rs12942547	5.58724e-16	4.01306e-18	0.926959	0.00659148	0.0664496
STAT5B	rs12942547	5.46192e-16	4.00343e-18	0.906168	0.00655467	0.0872776			STAT5B	rs12942547	5.49415e-16	3.79031e-18	0.911515	0.00620609	0.0822788
STMN3	rs6062504	3.61423e-14	3.10179e-16	0.915382	0.0077791	0.076839			STMN3	rs6062504	3.64916e-14	3.09654e-16	0.924227	0.00777466	0.0679982
SUFU	rs3740415	0.0138542	4.67438e-06	0.909164	0.000230004	0.0767473			SUFU	rs3740415	0.0139875	4.13909e-06	0.917916	0.000203735	0.0678884
SYNGR1	rs12627970	1.93179e-31	2.19208e-33	0.910109	0.0102478	0.0796434			SYNGR1	rs12627970	1.94476e-31	2.48429e-33	0.916221	0.0116319	0.0721469
TCAP	rs12946510	7.06993e-34	6.49182e-36	0.917076	0.00834628	0.0745777			TCAP	rs12946510	7.14277e-34	6.64634e-36	0.926525	0.00855639	0.0649185
TEF	rs727563	0.786714	7.57415e-05	0.194486	0	0.0187243			TEF	rs727563	0.787706	7.07571e-05	0.194731	0	0.017492
TET2	rs2189234	5.52022e-06	1.87902e-09	0.916296	0.000228426	0.0834701			TET2	rs2189234	5.56291e-06	1.94929e-09	0.923383	0.000247196	0.0763646
THEMIS	rs13204742	0.000144177	1.86822e-06	0.879777	0.0112912	0.108785			THEMIS	rs13204742	0.000141483	2.29717e-06	0.863337	0.0138948	0.122624
TIMP2	rs17736589	0.910615	0.00030145	0.080336	1.78644e-05	0.00873001			TIMP2	rs17736589	0.910398	0.000310746	0.0803168	1.84582e-05	0.00895634
TMED9	rs4976646	8.18715e-06	2.00594e-09	0.926033	0.000153083	0.0738053			TMED9	rs4976646	8.27658e-06	1.75323e-09	0.936148	0.000134596	0.0637091
TMEM180	rs3740415	0.00390661	1.85911e-05	0.256367	0.000480792	0.739227			TMEM180	rs3740415	0.00114976	2.04372e-05	0.0754516	0.000418212	0.92296
TMEM50B	rs2284553	0.0104254	2.73561e-06	0.912741	0.000162834	0.0766677			TMEM50B	rs2284553	0.0105254	2.4851e-06	0.921496	0.000149743	0.0678267
TOB2	rs727563	0.788427	6.71369e-05	0.194909	0	0.0165971			TOB2	rs727563	0.789996	5.92519e-05	0.195297	0	0.0146478
TPD52L2	rs6062504	3.60831e-14	2.94398e-16	0.913881	0.00737751	0.0787414			TPD52L2	rs6062504	3.64167e-14	2.80864e-16	0.922331	0.00704287	0.0706259
TRAF3IP2	rs3851228	6.71419e-12	1.1202e-13	0.898566	0.0149052	0.0865292			TRAF3IP2	rs3851228	6.72909e-12	1.18625e-13	0.900559	0.0157921	0.0836493
TRIM8	rs3740415	0.0137261	5.16843e-06	0.90076	0.000253918	0.0852544			TRIM8	rs3740415	0.0138163	4.8276e-06	0.906681	0.000237546	0.0792599
TUBB1	rs259964	1.76188e-05	3.61239e-09	0.908532	9.4921e-05	0.0913557			TUBB1	rs259964	1.76954e-05	3.4785e-09	0.912484	9.19654e-05	0.0874068
TUBG1	rs12942547	6.86147e-16	3.46376e-18	0.912958	0.00452622	0.0825153			TUBG1	rs12942547	6.91467e-16	3.37949e-18	0.920038	0.00442107	0.0755413
TXNDC11	rs11641184	1.62969e-08	1.65113e-11	0.867196	0.000746552	0.132057			TXNDC11	rs11641184	1.59435e-08	1.7936e-11	0.848394	0.000803614	0.150802
UBLCP1	rs56167332	9.73143e-44	3.33289e-45	0.888958	0.030365	0.0806769			UBLCP1	rs56167332	9.78414e-44	3.51133e-45	0.893773	0.0320015	0.0742253
UCKL1	rs6062504	3.7487e-14	1.10996e-16	0.906183	0.0025919	0.0912254			UCKL1	rs6062504	3.76246e-14	1.05721e-16	0.90951	0.00246761	0.0880227
USP36	rs17736589	0.912097	0.000241992	0.0804667	1.41684e-05	0.00718059			USP36	rs17736589	0.912707	0.000219197	0.0805206	1.27974e-05	0.0065405
XRCC6	rs727563	0.788468	6.69313e-05	0.194919	0	0.0165463			XRCC6	rs727563	0.790049	5.89849e-05	0.19531	0	0.0145818
ZBTB46	rs6062504	3.60371e-14	2.99133e-16	0.912717	0.00749639	0.0797868			ZBTB46	rs6062504	3.63527e-14	2.87701e-16	0.920711	0.00721458	0.0720744
ZC3H7A	rs11641184	1.69557e-08	1.34383e-11	0.902256	0.000617958	0.0971262			ZC3H7A	rs11641184	1.6984e-08	1.28806e-11	0.903758	0.000589756	0.0956522
ZC3H7B	rs727563	0.78803	6.91307e-05	0.194811	0	0.01709			ZC3H7B	rs727563	0.789477	6.18599e-05	0.195169	0	0.0152926
ZGPAT	rs6062504	3.61739e-14	3.01668e-16	0.916182	0.00756413	0.0762539			ZGPAT	rs6062504	3.65376e-14	2.94243e-16	0.925392	0.0073851	0.0672225
ZNF335	rs6074022	6.78218e-05	5.46378e-07	0.908722	0.00723676	0.0839733			ZNF335	rs6074022	6.82625e-05	5.31616e-07	0.914627	0.00704469	0.0782593
ZNF512B	rs6062504	5.56011e-14	1.26909e-16	0.922571	0.00203036	0.0753984			ZNF512B	rs6062504	5.6186e-14	1.15729e-16	0.932276	0.00185438	0.0658692
ZNF831	rs259964	1.78032e-05	3.13848e-09	0.918038	7.99747e-05	0.0818642			ZNF831	rs259964	1.79525e-05	2.83036e-09	0.925736	7.17764e-05	0.0741738
ZSWIM1	rs6074022	6.78139e-05	4.95138e-07	0.909751	0.00655885	0.0836219			ZSWIM1	rs6074022	6.82598e-05	4.93541e-07	0.915732	0.00654339	0.0776554
ZSWIM3	rs6074022	6.76126e-05	4.09702e-07	0.907236	0.00541016	0.0872861			ZSWIM3	rs6074022	6.79583e-05	3.8222e-07	0.911875	0.00504568	0.0830115
B. JIA GWAS (trait 2); JIA eQTL (trait 1)									E. JIA GWAS (trait 2); IBD eQTL (trait 1)
Gene	rsID	H0	H1	H2	H3	H4			Gene	rsID	H0	H1	H2	H3	H4
ADPRH	rs4688013	0.101508	0.121567	0.339845	0.406975	0.030105			ADPRH	rs4688013	0.094665	0.12744	0.317418	0.427283	0.0331939
ARHGAP31	rs4688013	0.105349	0.117529	0.352706	0.393453	0.0309637			ARHGAP31	rs4688013	0.0970807	0.125283	0.325519	0.42005	0.0320685
CEP192	rs2847293	0.0517297	0.0460074	0.45422	0.403931	0.0441119			CEP192	rs2847293	0.0393819	0.0315527	0.49043	0.392886	0.0457492
CEP76	rs2847293	0.0537346	0.0443225	0.472035	0.389313	0.0405943			CEP76	rs2847293	0.0407743	0.0303995	0.507771	0.378528	0.0425277
CHST10	rs6740838	0.775267	0.0875083	0.113411	0.0127903	0.0110231			CHST10	rs6740838	0.777287	0.0768347	0.122182	0.012066	0.0116305
CLEC16A	rs66718203	0.0012817	0.0038781	0.241961	0.732102	0.0207769			CLEC16A	rs66718203	0.0003231	0.001167	0.210985	0.762126	0.0253992
COX17	rs4688013	0.108756	0.11568	0.360587	0.383511	0.0314662			COX17	rs4688013	0.0985656	0.123489	0.326935	0.409563	0.0414477
KIAA1109	rs1479924	0.422541	0.0536109	0.43128	0.0546818	0.0378862
LITAF	rs66718203	0.003724	0.008128	0.301788	0.658654	0.0277066			LITAF	rs66718203	0.0005496	0.0012067	0.30453	0.668583	0.0251311
LOC100996324	rs2847293	0.051306	0.0446455	0.450701	0.39213	0.0612183			LOC100996324	rs2847293	0.0174711	0.0418298	0.217571	0.520712	0.202416
LOC101927131	rs66718203	0.0012917	0.0038679	0.243855	0.73017	0.0208156			LOC101927131	rs66718203	0.0003452	0.0011522	0.22548	0.752465	0.0205574
POGLUT1	rs4688013	0.0970741	0.124825	0.325002	0.417875	0.0352241			POGLUT1	rs4688013	0.0823937	0.139986	0.276272	0.469351	0.0319971
POPDC2	rs4688013	0.0983921	0.125034	0.329414	0.418582	0.0285776			POPDC2	rs4688013	0.0854181	0.138322	0.286413	0.463777	0.0260699
PSMG2	rs2847293	0.0550319	0.0429745	0.483431	0.377471	0.041091			PSMG2	rs2847293	0.040875	0.0302388	0.509024	0.376526	0.0433363
PTPN2	rs2847293	0.0553729	0.0426578	0.486426	0.374689	0.040854			PTPN2	rs2847293	0.0401241	0.0310187	0.499674	0.386239	0.0429444
RMI2	rs66718203	0.0005249	0.0046875	0.0990842	0.884905	0.0107983			RMI2	rs66718203	5.89e-05	0.0014647	0.0384887	0.956566	0.0034213
SEH1L	rs2847293	0.0533371	0.0447201	0.468544	0.392806	0.0405936			SEH1L	rs2847293	0.041	0.0301508	0.510581	0.375431	0.0428372
SOCS1	rs66718203	0.0012241	0.003943	0.231083	0.744348	0.0194026			SOCS1	rs66718203	0.0003303	0.0011635	0.21569	0.759855	0.0229612
SPIRE1	rs2847293	0.0528094	0.0427766	0.463907	0.375709	0.0647981			SPIRE1	rs2847293	0.0377841	0.0333153	0.470533	0.414838	0.0435299
TIMMDC1	rs4688013	0.105918	0.117122	0.35461	0.39209	0.0302609			TIMMDC1	rs4688013	0.099157	0.123843	0.332481	0.415227	0.0292922
TMEM39A	rs4688013	0.105782	0.117144	0.354154	0.392164	0.0307565			TMEM39A	rs4688013	0.0977657	0.125244	0.327815	0.419922	0.0292528
C. RA GWAS (trait 2); JIA eQTL (trait 1)									F. RA GWAS (trait 2); IBD eQTL (trait 1)
Gene	rsID	H0	H1	H2	H3	H4			Gene	rsID	H0	H1	H2	H3	H4
									ALS2CR12	rs6715284	0.0608931	0.0057953	0.773708	0.0735485	0.0860552
ARHGAP30	rs4656942	0.987216	0.0119717	0.0007326	8.81e-06	7.07e-05
									ATG5	rs9372120	0.426135	0.0089567	0.501181	0.0104808	0.0532471
									BUB1	rs6732565	0.867851	0.012123	0.108435	0.0015046	0.0100862
C16orf74	rs13330176	0.0078924	3.04e-05	0.915156	0.0034572	0.0734636			C16orf74	rs13330176	0.0083869	0.0001276	0.905234	0.0136971	0.0725542
C5orf30	rs2561477	6.32e-07	4.96e-09	0.915842	0.0071184	0.0770386			C5orf30	rs2561477	4.66e-07	5.01e-09	0.924674	0.0098862	0.0654396
									CASP10	rs6715284	0.0656718	0.0019093	0.834427	0.0241861	0.0738054
									CASP8	rs6715284	0.0637984	0.0019406	0.810623	0.0245579	0.0990804
CCR6	rs1571878	1.15e-24	7.55e-27	0.918566	0.0059663	0.0754676			CCR6	rs1571878	3.58e-25	2.13e-26	0.527535	0.0308906	0.441574
CD2	rs624988	0.0117771	7.56e-05	0.899285	0.0056927	0.0831698			CD2	rs624988	0.0122112	0.0001743	0.906965	0.012878	0.0677719
CD244	rs4656942	0.985914	0.0130324	0.0009514	1.25e-05	8.99e-05
CD40	rs4239702	2.02e-11	2.18e-13	0.907203	0.009672	0.0831249			CD40	rs4239702	1.06e-11	1.4e-13	0.915834	0.0119994	0.0721667
CD48	rs4656942	0.985081	0.0138595	0.0009506	1.33e-05	9.57e-05
CD58	rs624988	0.011901	7.17e-05	0.908752	0.0053981	0.0738777			CD58	rs624988	0.0122665	0.0001484	0.911071	0.0109581	0.065556
CDK12	rs1877030	0.0115927	0.0001641	0.858985	0.0120402	0.117218			CDK12	rs1877030	0.0079802	0.0001578	0.902809	0.017786	0.071267
									CEP192	rs8083786	4.44e-07	3.82e-08	0.862722	0.0741245	0.0631535
									CEP76	rs8083786	4.57e-07	8.97e-09	0.915738	0.0179137	0.0663482
									CFAP126	rs72717009	0.0009678	0.0002006	0.763768	0.158251	0.0768127
									CFLAR	rs6715284	0.064787	0.0019417	0.823184	0.0245857	0.0855014
COX4I1	rs13330176	0.0078168	3.84e-05	0.905943	0.0043636	0.0818384			COX4I1	rs13330176	0.0085099	0.0001613	0.902658	0.0170333	0.0716375
CTSA	rs4239702	2.04e-11	2.08e-13	0.917311	0.0092816	0.0734073			CTSA	rs4239702	1.06e-11	1.1e-13	0.918713	0.0095246	0.0717619
ELMO2	rs4239702	5.66e-06	2.2e-08	0.916642	0.0034912	0.0798611			ELMO2	rs4239702	5.87e-06	3.78e-08	0.924777	0.0058863	0.0693305
EMC8	rs13330176	0.0078569	3.2e-05	0.911042	0.0036353	0.0774337			EMC8	rs13330176	0.008477	0.0001685	0.902413	0.0178634	0.071078
ERBB2	rs1877030	0.0121181	0.0001364	0.897915	0.0100246	0.0798058			ERBB2	rs1877030	0.0080659	0.0001378	0.912495	0.0155245	0.0637765
F11R	rs4656942	0.985172	0.013773	0.0009507	1.32e-05	9.12e-05
									FAM126B	rs6715284	0.120857	0.0024294	0.790928	0.0158287	0.0699569
FBXL20	rs1877030	0.0489434	0.0003809	0.860035	0.006609	0.0840321			FBXL20	rs1877030	0.0336552	0.0004729	0.874129	0.012202	0.0795409
									FCER1G	rs72717009	0.030441	0.0043136	0.784518	0.111099	0.0696284
									FCGR2A	rs72717009	0.0011259	3.54e-05	0.888533	0.0278464	0.0824592
									FCGR2B	rs72717009	0.000809	2.26e-05	0.599792	0.0163517	0.383024
									FCGR2C	rs72717009	0.0011145	3.21e-05	0.879544	0.0252483	0.0940613
									FCGR3A	rs72717009	0.0010719	9.81e-05	0.845954	0.0773277	0.0755479
									FCGR3B	rs72717009	0.0011557	2.63e-05	0.892369	0.0202482	0.0862013
FGFR1OP	rs1571878	1.13e-24	1.2e-26	0.901678	0.0095336	0.0887887			FGFR1OP	rs1571878	5.89e-25	4.2e-26	0.866931	0.0617659	0.0713036
GIN1	rs2561477	6.33e-07	4.6e-09	0.916205	0.0065787	0.0772161			GIN1	rs2561477	4.25e-07	7.68e-09	0.843082	0.0151045	0.141813
GLS	rs11889341	3.76e-11	4.01e-13	0.910865	0.0096413	0.0794941			GLS	rs11889341	1.83e-11	2.63e-13	0.834857	0.011838	0.153305
HIC2	rs11089637	0.113453	0.0004089	0.7988	0.0027944	0.0845438			HIC2	rs11089637	0.0274927	0.0003807	0.876419	0.0120513	0.0836566
									HSPA6	rs72717009	0.0010863	5.76e-05	0.857306	0.0453827	0.0961671
									HSPA7	rs72717009	0.0010247	2.79e-05	0.801792	0.021645	0.17551
IKZF3	rs1877030	0.0119248	0.0001564	0.862507	0.0111949	0.114217			IKZF3	rs1877030	0.0084174	0.0001368	0.910615	0.0147349	0.0660956
IRF8	rs13330176	0.0078353	3.59e-05	0.908088	0.0040753	0.0799655			IRF8	rs13330176	0.00858	0.0002191	0.898181	0.0228672	0.0701529
ITLN1	rs4656942	0.985533	0.0134146	0.000951	1.29e-05	8.88e-05
									KIAA1109	rs45475795	0.0019053	3.27e-05	0.887608	0.0151399	0.0953144
									LOC100996324	rs8083786	3.94e-07	7.95e-08	0.765205	0.154366	0.0804284
									LOC101928673	rs2105325	1.57e-06	3.78e-08	0.902304	0.0215734	0.0761207
LY9	rs4656942	0.984789	0.0141509	0.0009503	1.36e-05	9.6e-05
MAPK1	rs11089637	0.114059	0.0004208	0.809841	0.002915	0.0727642			MAPK1	rs11089637	0.026656	0.0005045	0.853905	0.0160595	0.102875
MED1	rs1877030	0.0104569	0.0002311	0.774826	0.0169286	0.197558			MED1	rs1877030	0.0079904	0.0001554	0.903953	0.0175091	0.0703922
MIEN1	rs1877030	0.0117231	0.0001695	0.86865	0.0124489	0.107008			MIEN1	rs1877030	0.0079831	0.0001589	0.903133	0.0179083	0.0708163
MMP9	rs4239702	2.04e-11	2.14e-13	0.91557	0.0094975	0.0749326			MMP9	rs4239702	1.03e-11	1.37e-13	0.892896	0.0117594	0.0953443
									MPZ	rs72717009	0.0010883	4.23e-05	0.858909	0.0332689	0.106691
NCOA5	rs4239702	2.04e-11	2.09e-13	0.913678	0.0093046	0.0770169			NCOA5	rs4239702	1.02e-11	1.44e-13	0.883532	0.0123374	0.10413
									NDUFB3	rs6715284	0.0883964	0.001852	0.804399	0.0167646	0.0885881
									NDUFS2	rs72717009	0.0321064	0.0009328	0.827437	0.0239237	0.1156
PAM	rs2561477	6.27e-07	6.31e-09	0.91012	0.0090728	0.0808064			PAM	rs2561477	1.33e-08	4e-07	0.0266038	0.798311	0.175085
PCIF1	rs4239702	2.04e-11	2.2e-13	0.915161	0.00979	0.0750489			PCIF1	rs4239702	1.04e-11	1.31e-13	0.901595	0.0113059	0.0870991
									PCP4L1	rs72717009	0.0008664	8.09e-05	0.683785	0.0636129	0.251655
PFDN2	rs4656942	0.991954	0.007552	0.0004451	3.34e-06	4.61e-05
PGAP3	rs1877030	0.0116032	0.0001617	0.85976	0.0118666	0.116608			PGAP3	rs1877030	0.0078389	0.0001585	0.886823	0.0178389	0.087341
PI4KAP2	rs11089637	0.112033	0.0004357	0.795462	0.0030044	0.0890651			PI4KAP2	rs11089637	0.0264134	0.0005198	0.846134	0.016541	0.110392
PLTP	rs4239702	1.63e-11	2.4e-13	0.729981	0.0104989	0.25952			PLTP	rs4239702	8.33e-12	2.12e-13	0.722948	0.0181447	0.258908
PPIL2	rs11089637	0.113589	0.0004419	0.806505	0.0030611	0.0764028			PPIL2	rs11089637	0.0269967	0.0009248	0.86482	0.0295471	0.0777115
PPIP5K2	rs2561477	6.17e-07	7.43e-09	0.89468	0.0106787	0.0946409			PPIP5K2	rs2561477	4.64e-07	5.49e-09	0.921887	0.0108308	0.0672814
									PRDM1	rs9372120	0.410895	0.0101385	0.483257	0.0118401	0.0838688
									PRDX6	rs2105325	1.55e-06	5.17e-08	0.887858	0.0295777	0.0825632
									PSMG2	rs8083786	4.66e-07	1.03e-08	0.91152	0.020124	0.0683552
PTGFRN	rs624988	0.0116348	9.9e-05	0.888286	0.0074638	0.0925159			PTGFRN	rs624988	0.0121669	0.0001473	0.906415	0.0109002	0.0703708
									PTPN2	rs8083786	4.66e-07	1.19e-08	0.905214	0.0230185	0.0717667
PTPRC	rs17668708	0.377363	0.0012391	0.542763	0.0017053	0.0769301			PTPRC	rs17668708	0.154446	0.0012547	0.774052	0.0062243	0.0640228
RNASET2	rs1571878	1.08e-24	1.27e-26	0.865991	0.0100794	0.12393			RNASET2	rs1571878	1.24e-28	6.36e-25	0.0001937	0.994561	0.005245
									RSPH3	rs2451258	1.73e-14	5.97e-16	0.878032	0.0302333	0.0917352
SDF2L1	rs11089637	0.113704	0.0004027	0.807326	0.0027836	0.0757833			SDF2L1	rs11089637	0.0256222	0.0005083	0.820788	0.0161453	0.136936
									SDHC	rs72717009	0.0011287	3.91e-05	0.890746	0.0307935	0.0772931
									SEH1L	rs8083786	4.68e-07	1.1e-08	0.908708	0.0213712	0.0699199
SLAMF1	rs4656942	0.98787	0.0112468	0.0008004	9.04e-06	7.42e-05
SLAMF7	rs4656942	0.984079	0.0148599	0.0009496	1.42e-05	9.7e-05
SLC35C2	rs4239702	2.1e-11	1.19e-13	0.922456	0.0051687	0.0723757			SLC35C2	rs4239702	1.07e-11	9.23e-14	0.909312	0.0077944	0.0828938
									SPIRE1	rs8083786	4.43e-07	9.72e-09	0.907061	0.0198422	0.0730968
STARD3	rs1877030	0.0117883	0.0001421	0.873478	0.0104263	0.104165			STARD3	rs1877030	0.0078461	0.0001877	0.887633	0.0211548	0.0831786
STAT1	rs11889341	3.75e-11	3.8e-13	0.907902	0.0091198	0.0829777			STAT1	rs11889341	1.61e-11	2.95e-13	0.733316	0.0131998	0.253485
STAT4	rs11889341	3.76e-11	4.05e-13	0.911455	0.0097393	0.0788054			STAT4	rs11889341	1.96e-11	2.99e-13	0.896084	0.0135832	0.0903333
									STRADB	rs6715284	0.0658389	0.0015267	0.836299	0.0193149	0.0770201
									TAGAP	rs2451258	1.77e-14	4.72e-16	0.896969	0.023875	0.0791563
TCAP	rs1877030	0.0120671	0.0001347	0.894139	0.009894	0.0837654			TCAP	rs1877030	0.0077135	0.0001803	0.872636	0.020294	0.0991763
									TNFSF4	rs2105325	1.59e-06	3.61e-08	0.90934	0.0206532	0.0700048
									TRAK2	rs6715284	0.0664121	0.0015181	0.843833	0.0192197	0.0690175
TSTD1	rs4656942	0.98715	0.0119472	0.0008195	9.84e-06	7.39e-05
UBE2L3	rs11089637	0.112827	0.0005002	0.801095	0.0034696	0.0821079			UBE2L3	rs11089637	0.0261223	0.0007667	0.836808	0.0244474	0.111855
USF1	rs4656942	0.986814	0.0122818	0.0008192	1.01e-05	7.48e-05
YDJC	rs11089637	0.113694	0.0003886	0.807253	0.0026828	0.0759819			YDJC	rs11089637	0.0266697	0.0004706	0.854346	0.0149706	0.103543
YPEL1	rs11089637	0.11354	0.0004379	0.806156	0.0030324	0.0768341			YPEL1	rs11089637	0.0274888	0.0005234	0.880585	0.0166914	0.0747115
ZNF335	rs4239702	2.05e-11	2.06e-13	0.918427	0.0091432	0.0724299			ZNF335	rs4239702	1.05e-11	1.49e-13	0.909781	0.0128037	0.0774157
ZSWIM1	rs4239702	2.02e-11	1.75e-13	0.914998	0.0078268	0.0771756			ZSWIM1	rs4239702	1.05e-11	1.04e-13	0.911548	0.0090037	0.0794478
ZSWIM3	rs4239702	2.02e-11	1.68e-13	0.919276	0.0075762	0.0731476			ZSWIM3	rs4239702	1.05e-11	8.09e-14	0.912046	0.0069741	0.0809797
